# Supplementary material for: Newborn screening analytes and structural birth defects among 27,000 newborns
Source: PLoS One. 2024 Jul 5;19(7):e0304238. doi: 10.1371/journal.pone.0304238 (PMC11226011; doi:10.1371/journal.pone.0304238)
Supplement: S4 Table — (XLSX) [file pone.0304238.s004.xlsx]

## Sheet: results
S4 Table. All birth defect-analyte association results
Defect Category	Birth Defect	Analyte	Discovery - all cases			Replication - all cases			Discovery - isolated cases			Replication - isolated cases
			Cases	P-value	trend (OR)	Cases	P-value	trend (OR)	Cases	P-value	trend (OR)	Cases	P-value	trend (OR)
CNS	Spina bifida without anencephaly	C0	226	0.2173	0.925696	101	0.8565	1.01711	36	0.2125	0.822074	15	0.05191	0.600454
		C0/(C16+C18)	226	5.217e-08	1.43286	101	0.0001031	1.45979	36	0.003941	1.60541	15	0.01675	1.92649
		C10	226	4.779e-25	0.445134	101	1.37e-15	0.351791	36	1.593e-07	0.256196	15	0.003858	0.420989
		C10:1	226	1.181e-11	0.638859	101	2.311e-09	0.529985	36	4.791e-07	0.332483	15	0.0693	0.627827
		C14	226	3.113e-15	0.581299	101	1.527e-08	0.548796	36	7.196e-05	0.486374	15	0.00926	0.477798
		C14:1	226	6.141e-23	0.47318	101	3.601e-14	0.40466	36	8.831e-07	0.344431	15	0.001784	0.379811
		C14:1/C2	226	2.533e-09	0.676786	101	7.395e-08	0.582693	36	0.0002667	0.531674	15	0.06841	0.636927
		C16	226	8.705e-08	0.704039	101	2.591e-05	0.651876	36	0.01213	0.665527	15	0.008089	0.468965
		C16/C2	217	0.102	1.11015	93	0.4937	0.935936	34	0.1422	1.26468	15	0.6182	0.889481
		C16:1OH	226	5.389e-08	0.692939	101	7.364e-07	0.589542	36	0.04225	0.715017	15	0.001853	0.380812
		C16OH	226	3.535e-10	0.637787	101	1.495e-06	0.590363	36	0.01149	0.646136	15	0.005671	0.4093
		C18	226	4.403e-07	0.726056	101	8.271e-06	0.636578	36	0.01599	0.683308	15	0.003654	0.40192
		C18:1	226	1.135e-14	0.583877	101	2.994e-10	0.492242	36	8.358e-05	0.480838	15	0.014	0.506825
		C18:1OH	226	2.698e-15	0.525172	101	1.394e-09	0.446569	36	3.767e-05	0.398798	15	0.01538	0.433427
		C18:2OH	226	0.02775	0.810265	101	0.9663	0.994595	36	0.6403	0.902708	15	0.8657	0.94496
		C18OH	226	4.096e-13	0.545853	101	7.1e-07	0.53637	36	0.0001908	0.436897	15	0.8277	0.945316
		C2	226	3.1e-13	0.609376	101	1.918e-07	0.581872	36	0.0001535	0.500466	15	0.00138	0.332169
		C3	226	0.8703	1.01012	101	0.5768	1.05138	36	0.4444	0.890646	15	0.6738	0.907619
		C3/C2	226	1.006e-10	1.53889	101	7.554e-06	1.5615	36	0.01232	1.50718	15	0.05702	1.61677
		C4DC	226	0.01396	0.853381	101	0.002678	0.743788	36	0.1882	0.810597	15	0.05224	0.603037
		C5	226	6.19e-06	1.3541	101	0.0008307	1.38884	36	0.04738	1.38858	15	0.08208	1.55417
		C5:1	226	0.9984	0.999877	101	0.06804	1.18883	36	0.7859	0.959247	15	0.8062	1.06083
		C6	226	2.389e-06	0.738814	101	9.145e-07	0.604307	36	0.005833	0.634768	15	0.02116	0.536897
		C6DC	226	6.994e-30	0.364947	101	8.984e-16	0.344057	36	1.999e-07	0.103173	15	0.001073	0.326333
		C8	226	9.92e-10	0.674635	101	0.00187	0.744887	36	0.003203	0.621385	15	0.06921	0.636928
		C8/C2	226	0.9397	0.995353	101	0.6563	1.04176	36	0.8805	0.977609	15	0.2812	1.30078
		CAH	226	1.34e-13	1.69079	101	3.025e-09	1.95504	36	3.431e-06	2.71571	15	0.02149	1.9366
		Cit	226	0.04943	0.886478	101	0.1626	1.13692	36	0.4601	0.894816	15	0.6085	0.886258
		GALT	226	0.823	1.01393	101	0.1545	1.14067	36	0.04344	1.37921	15	0.371	0.808474
		Leu	226	0.04123	0.882368	101	0.0924	0.854488	36	0.01191	0.670998	15	0.5509	0.866315
		Met	226	0.1821	0.921552	101	0.3037	1.09856	36	0.3015	0.854058	15	0.9194	1.0243
		Phe	226	0.241	1.07563	101	0.02264	1.2411	36	0.8642	0.974208	15	0.4013	1.22693
		Phe/Tyr	226	3.429e-29	2.48866	101	3.179e-14	2.54255	36	1.497e-07	4.34844	15	0.04551	1.68897
		T4	226	5.263e-21	0.483499	101	9.488e-14	0.402094	36	1.754e-06	0.342443	15	0.006626	0.452455
		Tyr	226	2.408e-23	0.48221	101	1.639e-12	0.452089	36	9.108e-07	0.342662	15	0.0723	0.634074
		Val	226	0.317	0.940328	101	0.08064	0.85118	36	0.01379	0.674306	15	0.5691	0.872321
	Encephalocele	C0	36	0.08834	0.763869	17	0.3749	0.818618	8	0.5546	1.21182	4	0.8275	1.10882
		C0/(C16+C18)	36	0.3285	1.16617	17	0.5243	1.1627	8	0.3339	1.37489	4	0.212	0.526222
		C10	36	0.008154	0.641033	17	0.3796	0.816871	8	0.5146	1.24319	4	0.08116	4.78278
		C10:1	36	0.00285	0.61157	17	0.5841	0.881036	8	0.6801	0.869203	4	0.09267	4.98845
		C14	36	0.00096	0.5587	17	0.3941	0.821012	8	0.4445	0.774281	4	0.4152	1.51457
		C14:1	36	0.1384	0.789369	17	0.7479	0.929604	8	0.546	1.21974	4	0.1011	3.03627
		C14:1/C2	36	0.7858	0.959049	17	0.7561	1.07217	8	0.3218	1.3975	4	0.08698	3.0876
		C16	36	0.01636	0.670201	17	0.4056	0.81792	8	0.2897	0.7018	4	0.1299	2.44654
		C16/C2	35	0.06013	1.34791	16	0.3026	0.77751	8	0.3521	1.36807	4	0.2575	1.82339
		C16:1OH	36	0.08488	0.753585	17	0.3633	0.806151	8	0.574	0.822672	4	0.2679	1.86564
		C16OH	36	0.0956	0.751363	17	0.3513	0.787404	8	0.723	0.884233	4	0.4383	1.48718
		C18	36	0.005432	0.634229	17	0.4499	0.839741	8	0.6108	0.846013	4	0.1023	2.9838
		C18:1	36	0.001391	0.570815	17	0.5155	0.860047	8	0.3462	0.728294	4	0.3237	1.64549
		C18:1OH	36	0.01683	0.63914	17	0.2136	0.718458	8	0.1053	1.76421	4	0.1482	2.15981
		C18:2OH	36	0.2187	0.736024	17	0.7521	1.09574	8	0.0814	1.87911	4	0.0761	0.134939
		C18OH	36	0.0446	0.682224	17	0.01651	0.456713	8	0.7931	0.911209	4	0.9176	0.948814
		C2	36	0.001753	0.585741	17	0.679	0.911799	8	0.3425	0.727383	4	0.752	1.15781
		C3	36	0.3471	0.865318	17	0.221	0.759052	8	0.3015	0.704918	4	0.8821	0.934965
		C3/C2	36	0.03058	1.4095	17	0.9693	0.991301	8	0.7639	1.1027	4	0.6003	0.782607
		C4DC	36	0.0269	0.689015	17	0.03145	0.566453	8	0.03676	0.414267	4	0.3215	1.65669
		C5	36	0.1351	0.782715	17	0.1231	1.47702	8	0.9979	0.999153	4	0.7815	0.874506
		C5:1	36	0.9837	1.0032	17	0.3995	0.824427	8	0.6223	1.17811	4	0.1531	0.457622
		C6	36	0.01435	0.670209	17	0.5316	0.866118	8	0.2331	0.658295	4	0.7127	1802.07
		C6DC	36	0.001896	0.574205	17	0.09594	0.66008	8	0.9603	1.01634	4	0.06218	5.65495
		C8	36	0.1311	0.793992	17	0.93	1.01998	8	0.4086	1.31369	4	0.7135	1723.4
		C8/C2	36	0.277	1.18248	17	0.234	1.31956	8	0.1425	1.67791	4	0.08955	4.87011
		CAH	36	0.007557	1.57174	17	0.1952	1.40598	8	0.1677	1.59545	4	0.9682	0.980564
		Cit	36	0.07028	0.756767	17	0.9972	1.00076	8	0.6168	1.17627	4	0.3716	1.53153
		GALT	36	0.438	0.887942	17	0.6644	0.909304	8	0.1177	0.570068	4	0.6261	1.24923
		Leu	36	0.04298	0.729766	17	0.2206	1.34066	8	0.1402	0.583409	4	0.864	0.923625
		Met	36	0.1077	0.782266	17	0.3748	0.824988	8	0.6461	0.857913	4	0.4546	0.713493
		Phe	36	0.5071	0.90309	17	0.206	1.35184	8	0.8783	0.952138	4	0.222	0.540785
		Phe/Tyr	36	0.5641	1.09056	17	0.01552	1.86576	8	0.5765	0.831965	4	0.6923	1.19512
		T4	36	0.002621	0.589134	17	0.009746	0.458442	8	0.4176	0.765762	4	0.2045	1.91382
		Tyr	36	0.2934	0.852007	17	0.3366	0.812725	8	0.3446	1.37593	4	0.3294	0.63082
		Val	36	0.2104	0.825601	17	0.6514	1.10533	8	0.6929	0.878127	4	0.7223	1.17611
	Severe microcephaly	C0	273	0.001356	1.24784	117	0.02309	1.27913	83	0.2237	1.14477	30	0.1268	1.36649
		C0/(C16+C18)	273	0.004711	1.2218	117	0.8233	0.976387	83	0.3531	1.11397	30	0.7707	0.942588
		C10	273	0.0122	0.846238	117	0.06417	0.829192	83	0.1948	1.1489	30	0.8995	0.977607
		C10:1	273	0.2233	0.923913	117	0.2049	0.880582	83	0.05906	1.22386	30	0.2031	0.79636
		C14	273	0.7625	0.980381	117	0.552	0.940481	83	0.101	1.19043	30	0.6702	1.0868
		C14:1	273	0.01037	0.837057	117	0.6141	0.950182	83	0.7486	1.03618	30	0.4667	0.872715
		C14:1/C2	273	0.0002012	0.775204	117	0.006575	0.751856	83	0.2879	0.891159	30	0.1446	0.754856
		C16	273	0.05487	1.1346	117	0.06916	1.21091	83	0.4709	1.0803	30	0.1688	1.30865
		C16/C2	256	0.7476	0.977703	104	0.5014	0.925598	75	0.4835	0.9194	27	0.393	0.831801
		C16:1OH	273	0.6392	0.96854	117	0.9446	0.992555	83	0.8691	1.01835	30	0.8174	1.04842
		C16OH	273	0.02995	0.852972	117	0.4152	0.912851	83	0.8849	1.01701	30	0.3422	0.816229
		C18	273	0.325	1.06481	117	0.7606	0.969669	83	0.7812	1.02887	30	0.2226	1.27223
		C18:1	273	0.2526	1.07839	117	0.0233	1.25383	83	0.09893	1.19234	30	0.05172	1.44619
		C18:1OH	273	0.03716	0.85918	117	0.1743	1.1584	83	0.6546	0.94967	30	0.8541	0.962683
		C18:2OH	273	0.04138	1.18297	117	0.446	1.10303	83	0.905	1.01667	30	0.06836	1.47682
		C18OH	273	0.006351	0.803995	117	0.4112	1.09822	83	0.3306	0.88546	30	0.2218	0.742898
		C2	273	0.0386	1.14417	117	0.0005316	1.42415	83	0.005439	1.34737	30	0.07517	1.40385
		C3	273	0.02123	1.16357	117	0.04464	1.22301	83	0.1858	1.15137	30	0.7101	1.07013
		C3/C2	273	0.2957	1.07022	117	0.8738	0.984357	83	0.8931	1.01427	30	0.1414	0.760295
		C4DC	273	0.01904	1.17353	117	0.0008248	1.42372	83	0.1391	1.1795	30	0.02905	1.52224
		C5	273	0.01858	1.19063	117	0.6553	1.0502	83	0.04995	1.27431	30	0.1466	0.744613
		C5:1	273	0.6777	1.02858	117	0.2926	0.900718	83	0.8652	1.01859	30	0.1179	0.748133
		C6	273	0.3551	0.941785	117	0.4488	1.0809	83	0.02794	1.25705	30	0.3605	1.19687
		C6DC	273	0.04245	0.868136	117	0.04741	0.809326	83	0.1558	0.851077	30	0.9232	1.01813
		C8	273	0.005249	0.833479	117	0.6167	0.95129	83	0.7827	1.02862	30	0.5372	0.891899
		C8/C2	273	5.674e-05	0.769334	117	0.007617	0.767452	83	0.3644	0.911601	30	0.3192	0.83857
		CAH	273	0.246	0.922866	117	0.6783	0.955642	83	0.2561	1.1423	30	0.001618	0.524601
		Cit	273	0.3212	1.06652	117	0.0186	1.27064	83	0.4515	1.08261	30	0.4908	1.13233
		GALT	273	0.2311	1.08169	117	0.4547	1.07816	83	0.7472	0.966849	30	0.4713	0.869204
		Leu	273	0.7028	1.02554	117	0.8007	1.02582	83	0.6933	0.958752	30	0.9591	1.00965
		Met	273	0.1163	1.1064	117	0.2811	1.11035	83	0.891	0.986134	30	0.8098	0.958156
		Phe	273	0.1173	1.11046	117	0.2946	1.11561	83	0.5249	0.93445	30	0.7208	1.07344
		Phe/Tyr	273	3.766e-10	1.53492	117	0.03347	1.23323	83	0.977	0.996984	30	0.0464	1.45713
		T4	272	0.1217	0.893702	117	0.7618	0.969371	82	0.6458	1.05522	30	0.8018	1.04942
		Tyr	273	6.433e-06	0.743622	117	0.4733	0.933837	83	0.3575	1.10151	30	0.1765	0.784336
		Val	273	0.2696	1.07451	117	0.6077	1.05359	83	0.245	0.885321	30	0.774	1.05628
	Holoprosencephaly	C0	45	0.114	1.25081	20	0.225	1.2908	2	0.397	1.79658	1	0.594	305.233
		C0/(C16+C18)	45	0.0004297	1.76611	20	0.0599	1.52846	2	0.2597	2.84123	1	0.3696	0.362789
		C10	45	6.426e-08	0.320994	20	0.000934	0.375825	2	0.854	1.13295	1	0.7149	1.41321
		C10:1	45	0.02441	0.732683	20	0.08878	0.686885	2	0.8902	1.09867	1	0.5061	457.301
		C14	45	0.0004608	0.589473	20	0.07146	0.662428	2	0.3925	0.460667	1	0.626	189.441
		C14:1	45	5.152e-05	0.513787	20	0.007764	0.519456	2	0.6955	0.760251	1	0.6267	1.78793
		C14:1/C2	45	0.0001964	0.556821	20	0.006	0.517519	2	0.6382	0.716665	1	0.7296	0.711725
		C16	45	0.003445	0.644344	20	0.1407	0.711143	2	0.3435	0.419908	1	0.2239	14076.4
		C16/C2	43	0.1345	0.802689	20	0.4427	0.848891	2	0.3104	0.391624	1	0.4419	199.574
		C16:1OH	45	0.01533	0.700595	20	0.2701	0.780783	2	0.629	0.704102	1	0.4707	2327.87
		C16OH	45	0.0002095	0.529438	20	0.0431	0.598709	2	0.6275	0.690937	1	0.4752	12265.8
		C18	45	0.04146	0.755239	20	0.562	0.883536	2	0.7502	0.00166696	1	0.4589	133287
		C18:1	45	0.002077	0.628976	20	0.9287	0.981138	2	0.7444	0.00149401	1	0.4298	7026.3
		C18:1OH	45	0.0006816	0.542202	20	0.01359	0.483711	2	0.5801	0.644124	1	0.4936	727.981
		C18:2OH	45	0.8135	1.04432	20	0.9565	1.01548	2	0.6342	1.44971	1	0.6005	0.519832
		C18OH	45	0.00364	0.590165	20	0.1079	0.655129	2	0.2267	2.72105	1	0.695	63.4104
		C2	45	0.1911	0.837393	20	0.558	0.885062	2	0.4388	1.69844	1	0.6779	1.51371
		C3	45	0.02769	1.37229	20	0.7448	1.0666	2	0.8881	1.09458	1	0.686	59.2495
		C3/C2	45	0.00606	1.49585	20	0.9169	0.978579	2	0.9606	1.03254	1	0.7144	1.46902
		C4DC	45	0.003996	0.641303	20	0.3104	0.799364	2	0.2243	3.12459	1	0.7034	0.00922327
		C5	45	0.001184	1.6861	20	0.07588	1.51509	2	0.7948	1856.43	1	0.6542	140.907
		C5:1	45	0.3008	1.15723	20	0.0921	1.46543	2	0.4539	1.69164	1	0.5561	0.544848
		C6	45	0.008486	0.684542	20	0.05485	0.647252	2	0.3756	1.86059	1	0.4902	1153.51
		C6DC	45	0.0001646	0.530818	20	0.004071	0.469701	2	0.9749	1.02056	1	0.269	45220.3
		C8	45	0.0003264	0.591529	20	0.1335	0.72267	2	0.7748	1.20052	1	0.6424	4681.03
		C8/C2	45	0.03615	0.751551	20	0.332	0.816788	2	0.8842	1.10168	1	0.6797	166.26
		CAH	45	0.9518	0.991331	20	0.5236	0.866654	2	0.789	0.832437	1	0.3181	0.000416766
		Cit	45	0.2093	1.18729	20	0.8095	1.04938	2	0.7341	517.001	1	0.2761	66188
		GALT	45	0.6348	1.06703	20	0.1713	0.747172	2	0.2917	0.397383	1	0.6873	0.0109766
		Leu	45	0.02036	1.40375	20	0.03342	1.65782	2	0.5384	1.53347	1	0.7916	1.30298
		Met	45	0.02065	1.39171	20	0.9922	1.00197	2	0.5705	1.5031	1	0.5744	242.735
		Phe	45	0.006992	1.4984	20	0.1656	1.34526	2	0.2471	2.99011	1	0.6105	224.044
		Phe/Tyr	45	9.711e-05	1.82612	20	0.02465	1.64987	2	0.5127	1.5837	1	0.6154	0.581195
		T4	45	0.0005163	0.563174	20	0.01911	0.559444	2	0.7319	640.349	1	0.6873	0.0126835
		Tyr	45	0.03667	0.750329	20	0.04817	0.661058	2	0.5135	0.62767	1	0.4793	1065.97
		Val	45	0.01608	1.41793	20	0.1642	1.35182	2	0.8038	1587.39	1	0.6971	72.0791
	Hydrocephaly without spina bifida	C0	465	0.03221	1.10516	190	2.361e-05	1.37031	107	0.2716	1.10695	60	0.3562	1.1201
		C0/(C16+C18)	465	0.0005875	1.17912	190	7.012e-06	1.41113	107	0.04243	1.2168	60	0.2921	1.14111
		C10	465	4.02e-07	0.785636	190	6.871e-09	0.640116	107	0.05056	0.832159	60	0.7855	1.03367
		C10:1	465	0.07089	0.920459	190	0.1592	0.90346	107	0.7164	0.96816	60	0.9938	0.999036
		C14	465	0.004378	0.877544	190	0.05128	0.86785	107	0.2221	0.895742	60	0.5904	1.06936
		C14:1	465	0.0002139	0.840272	190	6.469e-08	0.661373	107	0.1128	0.86298	60	0.3605	1.11995
		C14:1/C2	465	9.629e-05	0.83331	190	4.763e-08	0.662896	107	0.3057	0.91101	60	0.257	1.14801
		C16	465	0.07273	0.920309	190	0.1311	0.893366	107	0.1227	0.86716	60	0.6537	0.944058
		C16/C2	439	0.555	0.971867	179	0.0138	0.830675	103	0.5033	0.938329	56	0.6927	0.950662
		C16:1OH	465	0.1007	0.924453	190	0.01051	0.822343	107	0.3299	0.912623	60	0.8529	1.02421
		C16OH	465	8.612e-05	0.821219	190	0.0007851	0.765767	107	0.01826	0.789696	60	0.2551	1.16084
		C18	465	0.5527	0.973599	190	0.3445	0.934448	107	0.4396	0.933943	60	0.6376	1.05989
		C18:1	465	0.02067	0.899057	190	0.245	0.919332	107	0.1004	0.859911	60	0.4373	1.10023
		C18:1OH	465	5.867e-06	0.793026	190	0.011	0.815261	107	0.06055	0.827858	60	0.2239	1.16859
		C18:2OH	465	0.06202	1.11807	190	0.05175	1.18922	107	0.7248	1.04332	60	0.2089	1.20484
		C18OH	465	8.594e-05	0.809544	190	0.009715	0.805798	107	0.08988	0.83551	60	0.3649	0.883921
		C2	465	0.2049	0.944676	190	0.4074	1.05999	107	0.8726	0.985882	60	0.5984	1.06495
		C3	465	0.01178	1.12319	190	0.007618	1.20705	107	0.8384	1.0186	60	0.4065	1.10247
		C3/C2	465	1.2e-05	1.22729	190	0.007096	1.21344	107	0.2889	1.1019	60	0.744	1.04057
		C4DC	465	0.0003308	0.841415	190	0.3121	0.927833	107	0.02486	0.804301	60	0.1064	0.811605
		C5	465	3.435e-11	1.40754	190	6.805e-07	1.48628	107	0.009145	1.30271	60	0.05643	1.28515
		C5:1	465	0.1843	1.06466	190	0.6419	1.03394	107	0.0221	1.24047	60	0.2057	0.856636
		C6	465	0.05168	0.914873	190	0.02922	0.853156	107	0.01638	0.801443	60	0.9607	1.00602
		C6DC	465	3.932e-10	0.731299	190	2.388e-08	0.64375	107	0.1228	0.861322	60	0.5418	0.926728
		C8	465	0.5215	0.97124	190	0.4914	0.952578	107	0.8716	1.01458	60	0.1136	1.21608
		C8/C2	465	0.9386	0.996521	190	0.112	0.894087	107	0.7358	1.0305	60	0.07514	1.24458
		CAH	465	0.007729	1.13857	190	0.5989	1.04087	107	0.006702	1.31615	60	0.3136	1.14398
		Cit	465	0.4082	0.963375	190	0.4611	0.949705	107	0.429	0.932387	60	0.1364	0.835497
		GALT	465	0.7737	0.986862	190	0.8254	0.984506	107	0.261	0.902583	60	0.1525	1.18947
		Leu	465	0.002313	1.15067	190	0.0002426	1.30876	107	0.0344	1.21422	60	0.3594	0.895244
		Met	465	0.1254	1.07146	190	0.01343	1.18958	107	0.4842	1.06386	60	0.4505	0.915434
		Phe	465	1.938e-05	1.22378	190	2.332e-07	1.48509	107	0.005125	1.30615	60	0.5075	1.08485
		Phe/Tyr	465	2.954e-14	1.43263	190	2.573e-07	1.45733	107	0.00428	1.29334	60	0.5902	1.06561
		T4	465	7.03e-13	0.691295	190	1.212e-09	0.607196	107	0.02988	0.805084	60	0.09658	0.805183
		Tyr	465	2.614e-09	0.758975	190	0.09436	0.891121	107	0.2326	0.899078	60	0.2749	0.879171
		Val	465	0.002474	1.14883	190	0.1108	1.11845	107	0.006872	1.28481	60	0.9539	0.993138
Cardiac	Common truncus	C0	54	0.8508	1.02404	20	0.7692	0.940454	16	0.6408	0.897007	8	0.6127	0.846791
		C0/(C16+C18)	54	0.6672	1.05714	20	0.585	1.12724	16	0.9559	0.986929	8	0.9729	0.98831
		C10	54	0.5525	0.92706	20	0.01451	0.565015	16	0.7219	1.08684	8	0.9983	0.999312
		C10:1	54	0.9051	0.985227	20	0.1415	1.39491	16	0.784	0.939676	8	0.4363	1.30495
		C14	54	0.6857	0.950911	20	0.1181	0.709699	16	0.927	0.979418	8	0.752	0.897913
		C14:1	54	0.3859	0.895275	20	0.06214	0.665884	16	0.6818	1.10032	8	0.8129	1.07682
		C14:1/C2	54	0.1559	0.83563	20	0.1074	0.71055	16	0.6763	0.908798	8	0.5111	1.24257
		C16	54	0.9894	0.998341	20	0.5318	0.870705	16	0.7106	1.08827	8	0.5509	0.803541
		C16/C2	52	0.6823	1.05446	19	0.3453	1.23798	15	0.6577	0.896636	8	0.4978	1.25946
		C16:1OH	54	0.3605	0.887181	20	0.825	0.952455	16	0.9343	1.01977	8	0.3926	1.37296
		C16OH	54	0.8102	0.968377	20	0.262	0.770559	16	0.5312	1.16596	8	0.4673	0.76483
		C18	54	0.04964	0.781496	20	0.9081	1.02493	16	0.4666	0.848178	8	0.2331	0.649944
		C18:1	54	0.2928	0.875139	20	0.4162	1.19067	16	0.9806	0.994426	8	0.5693	0.822845
		C18:1OH	54	0.9034	0.984006	20	0.4576	1.17711	16	0.1268	1.43302	8	0.7026	1.14442
		C18:2OH	54	0.5054	1.1145	20	0.073	1.52261	16	0.4204	1.25687	8	0.1278	1.7379
		C18OH	54	0.8436	0.972853	20	0.7406	1.07728	16	0.4505	1.20663	8	0.6121	1.19961
		C2	54	0.575	0.932801	20	0.4524	0.855706	16	0.9299	1.02004	8	0.2309	0.647512
		C3	54	0.4259	0.905062	20	0.7313	1.07202	16	0.3089	0.792016	8	0.4129	0.767006
		C3/C2	54	0.2513	0.867054	20	0.5533	1.13193	16	0.04548	0.622163	8	0.6573	1.16043
		C4DC	54	0.007353	0.689313	20	0.02949	0.575269	16	0.9762	1.00715	8	0.4185	0.743199
		C5	54	0.1114	1.24367	20	0.03578	1.69006	16	0.7959	0.939076	8	0.9027	1.04444
		C5:1	54	0.7754	0.964262	20	0.6567	1.09889	16	0.5776	1.13899	8	0.1346	0.584743
		C6	54	0.8077	1.0305	20	0.344	0.820668	16	0.3749	1.22336	8	0.7157	0.88208
		C6DC	54	0.09442	0.800194	20	0.04306	0.625637	16	0.71	0.914064	8	0.7792	1.09845
		C8	54	0.6214	1.06261	20	0.4205	0.845285	16	0.8866	1.03229	8	0.8318	1.07556
		C8/C2	54	0.5954	1.06796	20	0.4778	0.863489	16	0.6783	1.09835	8	0.5601	1.21107
		CAH	54	0.5298	0.920952	20	0.9939	1.00175	16	0.3978	0.816906	8	0.333	0.709618
		Cit	54	0.03009	1.31872	20	0.128	1.37645	16	0.6124	0.892101	8	0.6642	1.15099
		GALT	54	0.6153	0.939415	20	0.8771	1.03273	16	0.3267	0.795507	8	0.7248	1.12239
		Leu	54	0.2454	1.15897	20	0.947	1.01419	16	0.7614	1.07194	8	0.1359	0.58122
		Met	54	0.0006664	1.59258	20	0.108	1.43479	16	0.07982	1.53771	8	0.6762	1.14348
		Phe	54	0.0003665	1.65604	20	0.2498	1.297	16	0.2	1.36446	8	0.581	0.831596
		Phe/Tyr	54	2.023e-09	2.95179	20	0.0002038	4.60428	16	0.0162	1.86321	8	0.01704	3.31336
		T4	54	4.218e-06	0.479758	20	0.02233	0.55997	16	0.02764	0.538037	8	0.5932	1.20256
		Tyr	54	1.121e-05	0.545346	20	0.000822	0.428284	16	0.2339	0.760777	8	0.01735	0.361041
		Val	54	0.2896	1.14334	20	0.7055	0.923738	16	0.9568	0.987772	8	0.1612	0.6106
	Transposition of the great vessels	C0	333	0.06135	1.10208	157	0.05938	1.15707	137	0.2267	0.908614	69	0.1308	1.18645
		C0/(C16+C18)	333	2.524e-20	1.70966	157	1.252e-07	1.54912	137	4.528e-09	1.66271	69	1.601e-06	1.81655
		C10	333	1.242e-27	0.522907	157	7.248e-15	0.498952	137	1.44e-16	0.455847	69	5.042e-05	0.616185
		C10:1	333	0.05953	0.906861	157	0.0002047	0.747507	137	0.01007	0.813802	69	0.1008	0.82639
		C14	333	5.454e-24	0.565093	157	1.169e-08	0.623641	137	5.504e-17	0.461362	69	0.0005164	0.661997
		C14:1	333	1.593e-28	0.515094	157	3.525e-12	0.550777	137	2.334e-16	0.463525	69	0.0007959	0.675785
		C14:1/C2	333	5.415e-16	0.639343	157	4.012e-10	0.596049	137	1.313e-08	0.619594	69	0.001195	0.691146
		C16	333	4.573e-16	0.637156	157	9.695e-06	0.696244	137	9.177e-14	0.508975	69	0.0004364	0.655793
		C16/C2	313	0.005813	0.860811	149	0.06283	0.86336	125	0.0003126	0.735388	65	0.08821	0.821746
		C16:1OH	333	8.896e-15	0.64517	157	0.0002681	0.740161	137	1.529e-10	0.570273	69	0.01858	0.751679
		C16OH	333	5.337e-12	0.668036	157	0.001116	0.759562	137	7.763e-06	0.675987	69	0.001773	0.675153
		C18	333	5.204e-15	0.65522	157	7.194e-05	0.730142	137	1.062e-13	0.510806	69	0.00487	0.719498
		C18:1	333	1.962e-23	0.56097	157	1.066e-07	0.64375	137	1.495e-16	0.449005	69	0.0002038	0.641589
		C18:1OH	333	2.932e-13	0.636759	157	7.929e-08	0.597592	137	4.89e-10	0.532269	69	0.001206	0.644105
		C18:2OH	333	0.7649	1.02125	157	0.1025	1.16999	137	0.3983	0.907596	69	0.08521	0.729525
		C18OH	333	7.989e-10	0.677374	157	5.268e-05	0.688479	137	1.049e-06	0.616317	69	0.001738	0.65155
		C2	333	3.016e-10	0.716784	157	0.001096	0.778628	137	6.774e-10	0.58894	69	0.06344	0.81127
		C3	333	0.629	0.975454	157	0.7287	1.02601	137	0.0004648	0.753204	69	0.1599	1.16567
		C3/C2	333	5.722e-10	1.39759	157	0.00423	1.24625	137	0.02679	1.1938	69	0.003259	1.40493
		C4DC	333	1.059e-14	0.644764	157	4.655e-06	0.683779	137	4.99e-08	0.625	69	0.0004715	0.65292
		C5	333	7.067e-14	1.53197	157	6.286e-05	1.38402	137	0.09287	1.14859	69	4.011e-05	1.64382
		C5:1	333	0.5714	0.970684	157	0.2483	0.915814	137	0.3377	0.92572	69	0.8552	1.0207
		C6	333	7.678e-08	0.752646	157	0.002734	0.793286	137	3.304e-07	0.653188	69	0.2668	0.882495
		C6DC	333	6.502e-31	0.474157	157	1.004e-21	0.352574	137	5.792e-16	0.445355	69	9.053e-08	0.493358
		C8	333	0.0005394	0.83646	157	6.327e-05	0.734336	137	6.291e-07	0.666622	69	0.3685	0.904495
		C8/C2	333	0.1408	1.07892	157	0.4056	0.9395	137	0.5601	1.04692	69	0.48	1.08221
		CAH	333	4.362e-16	1.61831	157	2.186e-07	1.5662	137	6.225e-06	1.49097	69	0.0002008	1.59521
		Cit	333	0.001227	1.18185	157	0.003261	1.24858	137	0.01026	1.22709	69	0.01746	1.30471
		GALT	333	0.8881	0.992757	157	0.8253	1.01683	137	0.642	0.96413	69	0.3783	1.10197
		Leu	333	1.254e-07	1.32093	157	6.697e-05	1.36722	137	0.0051	1.25039	69	0.0002397	1.55642
		Met	333	6.613e-12	1.45109	157	7.339e-07	1.49418	137	5.589e-07	1.52835	69	0.0005333	1.50474
		Phe	333	1.845e-17	1.62786	157	1.273e-12	1.89825	137	3.565e-09	1.68963	69	1.436e-06	1.87833
		Phe/Tyr	333	1.015e-46	2.92028	157	6.099e-24	3.37318	137	3.917e-23	3.76294	69	1.277e-09	2.41651
		T4	333	1.735e-38	0.392206	157	6.82e-22	0.32796	137	2.738e-19	0.355474	69	5.067e-09	0.439084
		Tyr	333	4.283e-37	0.446346	157	2.606e-16	0.483764	137	4.381e-18	0.414916	69	1.379e-06	0.544106
		Val	333	1.319e-05	1.2544	157	0.009604	1.21584	137	0.1825	1.11056	69	0.01343	1.32281
	Tetralogy of Fallot	C0	246	0.002895	1.20413	130	0.6244	1.04286	109	0.2674	1.10514	43	0.1719	1.21648
		C0/(C16+C18)	246	0.0003387	1.25637	130	0.002517	1.30588	109	0.003827	1.3096	43	0.2883	1.16229
		C10	246	5.766e-09	0.688953	130	6.782e-07	0.640247	109	0.002851	0.762112	43	0.01281	0.694331
		C10:1	246	0.01146	0.858181	130	0.003392	0.777977	109	0.4417	0.934266	43	0.7461	0.954332
		C14	246	0.06033	0.893152	130	0.001546	0.760633	109	0.2442	0.902827	43	0.7316	0.952094
		C14:1	246	1.572e-05	0.76108	130	8.936e-07	0.642455	109	0.002523	0.757787	43	0.02287	0.71975
		C14:1/C2	246	1.499e-05	0.760879	130	2.579e-07	0.630098	109	0.00954	0.790556	43	0.003123	0.647325
		C16	246	0.8401	0.987848	130	0.1627	0.885918	109	0.8216	0.980307	43	0.9086	0.983617
		C16/C2	235	0.7439	0.979653	126	0.0142	0.805796	105	0.8215	1.02076	40	0.1185	0.793579
		C16:1OH	246	0.09212	0.898618	130	0.002081	0.75708	109	0.04052	0.826477	43	0.3057	0.85667
		C16OH	246	0.0697	0.888332	130	0.0008979	0.731479	109	0.126	0.864384	43	0.1578	0.805425
		C18	246	0.8157	0.986289	130	0.1261	0.878324	109	0.4145	0.931637	43	0.8806	0.978988
		C18:1	246	0.394	0.94972	130	0.01372	0.808902	109	0.6529	0.961079	43	0.8913	1.01958
		C18:1OH	246	0.01376	0.84895	130	0.0005849	0.709543	109	0.009755	0.771512	43	0.1881	0.811621
		C18:2OH	246	0.3824	1.07159	130	0.2794	1.12352	109	0.5935	0.936192	43	0.07245	1.35149
		C18OH	246	0.0006247	0.781661	130	6.83e-05	0.657806	109	0.00899	0.759662	43	0.4195	0.880524
		C2	246	0.6138	1.03041	130	0.1705	0.891829	109	0.489	0.941703	43	0.3154	1.15141
		C3	246	0.981	0.998556	130	0.5726	0.954591	109	0.3234	0.916263	43	0.1318	0.809937
		C3/C2	246	0.6248	0.970878	130	0.954	0.995182	109	0.07347	0.85265	43	0.01719	0.703793
		C4DC	246	0.1828	0.920144	130	0.1318	0.875845	109	0.1104	0.864281	43	0.8764	1.0226
		C5	246	6.449e-05	1.30077	130	0.01079	1.25521	109	0.4244	1.07795	43	0.251	1.18229
		C5:1	246	0.01962	1.15706	130	0.9578	1.00446	109	0.6448	0.95922	43	0.07294	1.29734
		C6	246	0.2763	0.935944	130	0.008226	0.796359	109	0.0618	0.846592	43	0.6024	0.928414
		C6DC	246	1.937e-06	0.730485	130	4.165e-07	0.623958	109	0.1314	0.870248	43	0.04199	0.7401
		C8	246	0.03695	0.882251	130	0.001131	0.75743	109	0.2073	0.895522	43	0.04008	0.744713
		C8/C2	246	0.004206	0.84215	130	0.002014	0.772206	109	0.233	0.901388	43	0.006074	0.66888
		CAH	246	3.443e-05	1.31465	130	0.0001493	1.43535	109	0.3943	1.08274	43	0.5326	1.0971
		Cit	246	0.3299	1.06034	130	0.2293	1.10545	109	0.3284	1.08947	43	0.6454	1.06603
		GALT	246	0.476	1.0437	130	0.3022	1.09022	109	0.7736	1.02549	43	0.9806	0.996616
		Leu	246	0.08856	1.109	130	0.2642	1.09936	109	0.3402	0.919156	43	0.3123	1.1562
		Met	246	0.03284	1.13706	130	0.1106	1.14222	109	0.5238	0.945992	43	0.01356	1.44406
		Phe	246	7.462e-06	1.32933	130	0.001005	1.34208	109	0.728	0.969667	43	0.09487	1.27821
		Phe/Tyr	246	4.678e-24	2.09723	130	6.754e-12	1.95523	109	1.67e-07	1.65447	43	0.004645	1.51916
		T4	246	1.124e-10	0.636972	130	5.979e-09	0.564309	109	0.003697	0.755366	43	0.1903	0.826861
		Tyr	246	1.308e-18	0.554318	130	5.384e-09	0.592753	109	5.614e-07	0.625294	43	0.1842	0.83043
		Val	246	0.606	1.03145	130	0.7336	0.972129	109	0.08204	0.857374	43	0.689	1.05765
	Atrioventricular septal defect	C0	291	1.346e-06	1.32054	126	1.307e-05	1.50496	53	0.7609	0.962047	18	0.5624	1.13496
		C0/(C16+C18)	291	8.42e-07	1.33357	126	0.04442	1.19913	53	0.6226	1.06618	18	0.6826	1.09338
		C10	291	1.464e-18	0.578472	126	6.154e-05	0.697038	53	0.01574	0.725001	18	0.6555	0.908007
		C10:1	291	1.873e-09	0.708199	126	0.0001282	0.711405	53	0.906	1.01508	18	0.1446	0.718729
		C14	291	0.03398	0.889944	126	0.08874	1.16123	53	0.3056	0.878821	18	0.5415	0.874165
		C14:1	291	5.753e-07	0.749717	126	0.05788	0.846931	53	0.08367	0.797532	18	0.236	0.770015
		C14:1/C2	291	5.627e-20	0.560865	126	3.719e-06	0.652723	53	0.01758	0.73229	18	0.01942	0.575055
		C16	291	0.987	1.0009	126	0.001283	1.34446	53	0.8896	0.982619	18	0.692	0.914548
		C16/C2	269	6.914e-07	0.738617	124	0.523	0.944747	49	0.877	0.979584	17	0.5917	0.884965
		C16:1OH	291	0.0217	0.874617	126	0.1253	1.15495	53	0.3843	0.891478	18	0.5716	0.874612
		C16OH	291	4.482e-05	0.77905	126	0.675	0.961835	53	0.3712	0.884766	18	0.961	1.01129
		C18	291	0.1309	1.0858	126	0.001017	1.34822	53	0.8436	0.976046	18	0.8572	1.04033
		C18:1	291	0.04463	1.1176	126	0.02102	1.22738	53	0.1293	0.822182	18	0.8707	0.964999
		C18:1OH	291	0.03375	0.880659	126	0.3196	1.0962	53	0.0709	0.770615	18	0.07032	0.604792
		C18:2OH	291	0.6296	1.03659	126	0.02377	1.26986	53	0.1312	1.26689	18	0.4801	0.789534
		C18OH	291	1.929e-05	0.753987	126	0.3103	0.903704	53	0.2579	0.847901	18	0.4446	0.824095
		C2	291	3.616e-08	1.36639	126	1.047e-05	1.49429	53	0.1986	1.17476	18	0.4565	1.17503
		C3	291	5.675e-06	1.29445	126	8.694e-05	1.41919	53	0.2391	0.860858	18	0.8919	0.971905
		C3/C2	291	0.1147	1.0921	126	0.341	1.08652	53	0.07672	0.797678	18	0.9109	1.02455
		C4DC	291	4.74e-07	1.33616	126	0.003174	1.30139	53	0.1033	0.804138	18	0.466	0.849129
		C5	291	1.078e-12	1.56391	126	1.041e-05	1.54688	53	0.3075	1.14983	18	0.09796	1.48251
		C5:1	291	0.3542	1.05421	126	0.57	1.05021	53	0.1916	0.843161	18	0.2444	0.773925
		C6	291	0.7255	0.980699	126	0.3917	1.07729	53	0.7595	0.9624	18	0.5824	1.12758
		C6DC	291	1.278e-05	0.773119	126	0.002354	0.760085	53	0.4993	0.915122	18	0.3751	0.820842
		C8	291	0.003852	0.851894	126	0.4036	0.930716	53	0.1985	0.851544	18	0.1739	1.35794
		C8/C2	291	6.022e-10	0.704256	126	0.0001415	0.715662	53	0.1567	0.838705	18	0.6983	1.0865
		CAH	291	0.3778	1.05265	126	0.5021	0.94071	53	0.7162	0.95287	18	0.5958	1.12994
		Cit	291	0.005042	1.16946	126	0.03784	1.19462	53	0.1365	1.20771	18	0.3828	1.20661
		GALT	291	3.592e-14	1.57009	126	2.913e-07	1.61284	53	0.512	1.0858	18	0.6169	1.11471
		Leu	291	0.0001593	1.23705	126	0.01066	1.25485	53	0.9003	1.01586	18	0.1322	1.40902
		Met	291	8.796e-09	1.39403	126	0.004303	1.28845	53	0.07103	1.26117	18	0.01214	1.86354
		Phe	291	8.271e-18	1.72382	126	4.012e-09	1.82047	53	0.0007095	1.6127	18	0.03484	1.66085
		Phe/Tyr	291	8.09e-33	2.31569	126	4.815e-17	2.72089	53	3.293e-06	1.97938	18	0.02376	1.68171
		T4	291	7.271e-31	0.413045	126	7.936e-11	0.496354	53	0.06232	0.773067	18	0.001116	0.394191
		Tyr	291	2.686e-19	0.577808	126	7.566e-10	0.561532	53	0.0004931	0.630322	18	0.6058	0.897224
		Val	291	0.001915	1.18967	126	0.02609	1.21274	53	0.8461	0.976014	18	0.655	1.10186
	Pulmonary valve atresia/stenosis	C0	701	0.002004	1.12185	335	5.004e-05	1.25765	446	0.00395	1.14034	165	0.5495	1.04582
		C0/(C16+C18)	701	4.265e-12	1.3072	335	1.794e-08	1.38733	446	1.02e-07	1.2827	165	0.01494	1.20178
		C10	701	8.326e-21	0.691691	335	1.433e-09	0.704615	446	1.326e-10	0.737767	165	0.001199	0.781683
		C10:1	701	0.0001013	0.8635	335	0.02958	0.885189	446	0.0002065	0.842069	165	0.1417	0.894523
		C14	701	2.087e-05	0.853476	335	2.185e-05	0.784583	446	0.0001763	0.843326	165	0.3141	0.926544
		C14:1	701	8.77e-17	0.723296	335	2.2e-11	0.6786	446	7.542e-12	0.723747	165	0.007241	0.816197
		C14:1/C2	701	2.837e-13	0.756413	335	6.254e-09	0.72154	446	7.177e-09	0.7645	165	0.1363	0.897177
		C16	701	0.0005222	0.878088	335	0.2371	0.934214	446	0.004937	0.879505	165	0.2497	0.914948
		C16/C2	668	0.0001028	0.859991	318	0.0792	0.904418	424	0.01336	0.890121	155	0.2314	0.911427
		C16:1OH	701	7.965e-06	0.839349	335	0.0607	0.895409	446	0.01367	0.889213	165	0.02736	0.83775
		C16OH	701	5.319e-08	0.80152	335	0.002284	0.831565	446	0.000186	0.832121	165	0.0441	0.850745
		C18	701	0.002862	0.896585	335	0.9838	1.00113	446	0.3646	0.960589	165	0.4357	0.942936
		C18:1	701	0.0005917	0.879919	335	0.01653	0.873636	446	0.00751	0.885908	165	0.1593	0.898463
		C18:1OH	701	1.24e-07	0.8048	335	0.002695	0.829351	446	1.213e-05	0.802021	165	0.2087	0.901031
		C18:2OH	701	0.05077	1.10057	335	0.2426	1.08822	446	0.6892	0.974968	165	0.1126	1.16499
		C18OH	701	3.822e-08	0.788956	335	0.03422	0.876206	446	4.657e-05	0.808332	165	0.03037	0.831096
		C2	701	0.5023	0.975815	335	0.3912	0.954551	446	0.3669	0.960503	165	0.4465	0.944968
		C3	701	7.224e-07	1.20414	335	0.001413	1.18823	446	0.003652	1.14097	165	0.01578	1.19069
		C3/C2	701	3.949e-11	1.28452	335	4.194e-06	1.2946	446	0.0002611	1.18081	165	0.0003202	1.31769
		C4DC	701	0.00197	0.888194	335	0.3734	0.950857	446	0.08698	0.923684	165	0.1496	0.895559
		C5	701	6.15e-14	1.35268	335	1.26e-07	1.37012	446	1.822e-06	1.25843	165	1.9e-05	1.4114
		C5:1	701	0.422	1.03083	335	0.6814	1.02327	446	0.4491	0.965673	165	0.6433	1.03534
		C6	701	0.001476	0.888308	335	0.08563	0.908651	446	0.01899	0.899037	165	0.1723	0.901892
		C6DC	701	7.43e-19	0.701372	335	5.932e-13	0.649989	446	2.593e-11	0.723531	165	0.0007381	0.770921
		C8	701	2.477e-05	0.854805	335	0.1477	0.923763	446	0.0001449	0.84173	165	0.4609	0.946735
		C8/C2	701	0.0001701	0.869894	335	0.8261	0.988171	446	0.006501	0.884299	165	0.9517	1.00446
		CAH	701	9.157e-17	1.39662	335	6.911e-06	1.30537	446	2.9e-07	1.27951	165	0.01541	1.21153
		Cit	701	0.1465	1.05479	335	0.1083	1.09024	446	0.3907	1.03908	165	0.7985	1.01874
		GALT	701	0.9898	0.999529	335	0.2755	1.06107	446	0.5674	0.974579	165	0.4536	0.946184
		Leu	701	1.236e-05	1.17611	335	0.0001004	1.24397	446	0.0001722	1.18616	165	0.02169	1.18888
		Met	701	2.273e-08	1.23244	335	0.000493	1.21028	446	7.104e-06	1.2279	165	0.08422	1.13401
		Phe	701	1.811e-12	1.31164	335	7.77e-07	1.32922	446	2.468e-06	1.24447	165	0.001455	1.27326
		Phe/Tyr	701	5.902e-23	1.45986	335	2.875e-18	1.66187	446	1.646e-07	1.26853	165	0.0001162	1.33123
		T4	701	4.624e-22	0.674381	335	6.621e-14	0.630333	446	4.139e-08	0.7677	165	0.0004223	0.758166
		Tyr	701	1.597e-10	0.787496	335	1.463e-10	0.70305	446	0.007235	0.885807	165	0.01972	0.843999
		Val	701	0.003805	1.11282	335	0.02879	1.12678	446	0.04743	1.09406	165	0.2096	1.09664
	Tricuspid valve atresia/stenosis	C0	120	0.0002195	1.39072	51	0.1548	1.20846	56	0.4226	1.10419	26	0.2376	1.24499
		C0/(C16+C18)	120	5.323e-07	1.61203	51	0.003991	1.50331	56	0.001158	1.53423	26	0.1107	1.34932
		C10	120	2.056e-07	0.615667	51	0.0005297	0.612596	56	2.82e-07	0.462585	26	0.02491	0.653238
		C10:1	120	0.1534	0.886693	51	0.5565	0.925856	56	0.1231	0.826679	26	0.4808	1.13965
		C14	120	0.001675	0.762746	51	0.0004817	0.603927	56	0.001096	0.65613	26	0.3688	0.845683
		C14:1	120	9.434e-07	0.635317	51	9.192e-05	0.565059	56	5.06e-06	0.5256	26	0.01692	0.630489
		C14:1/C2	120	2.336e-06	0.649757	51	0.0001122	0.57659	56	0.006203	0.7069	26	0.03856	0.68437
		C16	120	0.002327	0.764526	51	0.8457	0.973871	56	0.01476	0.734075	26	0.8959	0.976048
		C16/C2	114	0.02622	0.817407	49	0.1361	0.814735	52	0.5617	0.928191	24	0.8878	1.02719
		C16:1OH	120	0.1237	0.872549	51	0.2369	0.846784	56	0.05771	0.781504	26	0.6226	1.1002
		C16OH	120	0.0007856	0.727296	51	0.05493	0.756356	56	0.001958	0.649488	26	0.8612	1.03427
		C18	120	0.02217	0.825291	51	0.73	1.04646	56	0.07694	0.805645	26	0.4851	1.13748
		C18:1	120	0.0004673	0.734348	51	0.04798	0.762696	56	0.002378	0.672816	26	0.6966	0.930928
		C18:1OH	120	5.194e-05	0.663752	51	0.007124	0.646924	56	0.001566	0.622488	26	0.1422	0.729675
		C18:2OH	120	0.07812	1.20396	51	0.4227	1.14082	56	0.8187	0.961152	26	0.02548	1.58227
		C18OH	120	0.04467	0.822023	51	0.0286	0.706782	56	0.008918	0.676402	26	0.3206	0.813759
		C2	120	0.8993	1.01055	51	0.929	1.01154	56	0.02498	0.75607	26	0.485	0.881369
		C3	120	0.4485	1.06619	51	0.001563	1.53375	56	0.941	0.990991	26	0.2778	1.2109
		C3/C2	120	0.9555	1.00468	51	0.0002319	1.68443	56	0.2637	1.14695	26	0.4952	1.13101
		C4DC	120	0.02834	0.822163	51	0.2674	0.859292	56	0.006394	0.69784	26	0.7151	0.934538
		C5	120	2.407e-05	1.49905	51	0.04498	1.32341	56	0.2085	1.17714	26	0.05573	1.4622
		C5:1	120	0.8392	1.0177	51	0.7081	0.952108	56	0.5152	0.921987	26	0.9682	0.992751
		C6	120	0.4955	0.944314	51	0.8235	0.971235	56	0.04201	0.775368	26	0.5533	0.897472
		C6DC	120	4.164e-12	0.471768	51	4.759e-08	0.366836	56	9.257e-10	0.319714	26	0.0009244	0.4799
		C8	120	0.487	0.943738	51	0.6879	0.949173	56	0.07612	0.805299	26	0.8852	0.974423
		C8/C2	120	0.2819	0.914427	51	0.4542	0.909213	56	0.7454	0.961474	26	0.9272	0.984101
		CAH	120	1.191e-06	1.61055	51	0.0008533	1.67029	56	2.478e-05	1.84657	26	0.003827	1.91054
		Cit	120	1.2e-05	1.47694	51	0.09177	1.24284	56	0.3192	1.12893	26	0.00116	1.99249
		GALT	120	0.6132	0.958286	51	0.2328	1.16897	56	0.8199	0.972638	26	0.7139	1.06803
		Leu	120	8.612e-06	1.50429	51	0.06053	1.28812	56	0.2993	1.13652	26	0.0007076	2.17678
		Met	120	7.896e-09	1.73797	51	0.0002395	1.72376	56	0.002749	1.47528	26	0.001283	2.06341
		Phe	120	5.114e-13	2.20541	51	3.56e-05	1.92465	56	6.26e-05	1.74578	26	0.000197	2.52923
		Phe/Tyr	120	4.517e-20	3.4015	51	2.209e-09	3.62186	56	8.248e-10	2.97602	26	2.325e-05	3.20093
		T4	120	2.003e-15	0.377367	51	2.295e-07	0.395524	56	1.695e-08	0.384243	26	0.0004879	0.452376
		Tyr	120	1.563e-10	0.550468	51	1.142e-06	0.477817	56	3.677e-07	0.478686	26	0.001201	0.519201
		Val	120	5.895e-06	1.51063	51	0.1445	1.21192	56	0.4001	1.10884	26	0.00373	1.84303
	Aortic valve stenosis	C0	158	0.01133	1.20763	80	0.1531	1.16473	83	0.009727	1.30691	45	0.1438	0.814749
		C0/(C16+C18)	158	7.328e-08	1.52877	80	0.4128	1.09033	83	0.00148	1.39591	45	0.2575	1.1701
		C10	158	0.0002269	0.756286	80	0.06642	0.824126	83	0.1517	0.864669	45	0.6538	0.94015
		C10:1	158	0.3172	0.928063	80	0.6809	1.04556	83	0.979	1.00271	45	0.9314	1.01249
		C14	158	0.004474	0.811711	80	0.5817	0.942673	83	0.6528	0.956311	45	0.1102	0.797942
		C14:1	158	8.329e-06	0.711698	80	0.194	0.871275	83	0.07753	0.836062	45	0.05843	0.765951
		C14:1/C2	158	0.0001707	0.754001	80	0.6748	0.95785	83	0.2027	0.879528	45	0.2254	0.847038
		C16	158	0.05186	0.866516	80	0.8481	1.02105	83	0.8131	1.02395	45	0.2438	0.848251
		C16/C2	149	0.001994	0.787712	75	0.5956	1.05916	81	0.1352	0.858109	41	0.5639	0.920552
		C16:1OH	158	0.06056	0.86561	80	0.2812	0.887517	83	0.6458	1.04971	45	0.156	0.811053
		C16OH	158	0.0157	0.826179	80	0.9084	1.01303	83	0.3154	0.898207	45	0.9089	0.983363
		C18	158	0.05988	0.872372	80	0.5929	0.945066	83	0.814	0.97698	45	0.1775	0.827663
		C18:1	158	0.01083	0.828118	80	0.7155	0.962099	83	0.4685	1.0756	45	0.03063	0.736581
		C18:1OH	158	0.00512	0.796441	80	0.76	0.966382	83	0.4545	0.923067	45	0.4433	0.891617
		C18:2OH	158	0.788	1.02728	80	0.4194	1.114	83	0.4193	0.885982	45	0.1907	1.24976
		C18OH	158	0.009725	0.804478	80	0.7565	1.03563	83	0.5499	0.936034	45	0.4201	0.884743
		C2	158	0.7764	0.979666	80	0.6435	0.953089	83	0.5705	1.058	45	0.5302	0.917946
		C3	158	0.3373	1.0727	80	0.9369	1.00803	83	0.3926	1.08979	45	0.2613	0.859106
		C3/C2	158	0.4943	1.05135	80	0.4601	1.08066	83	0.2942	1.11177	45	0.2886	0.863825
		C4DC	158	0.0165	0.833709	80	0.006311	0.735447	83	0.1977	0.875896	45	0.1237	0.802125
		C5	158	7.808e-06	1.42396	80	0.007385	1.3491	83	0.01131	1.3086	45	0.5859	1.07922
		C5:1	158	0.1472	1.11429	80	0.6945	0.959382	83	0.9824	0.997749	45	0.5223	0.915306
		C6	158	0.3253	0.93022	80	0.9947	1.0007	83	0.6487	0.955154	45	0.9666	0.994223
		C6DC	158	1.524e-05	0.712053	80	0.0825	0.829629	83	0.03115	0.797359	45	0.07546	0.776535
		C8	158	0.6952	0.971623	80	0.8452	1.02069	83	0.7433	1.0339	45	0.5364	1.08968
		C8/C2	158	0.3905	0.939127	80	0.7321	1.03617	83	0.9127	0.989068	45	0.4635	1.1066
		CAH	158	0.2176	1.09949	80	0.4141	0.913948	83	0.4422	0.922674	45	0.7209	1.05263
		Cit	158	0.8048	1.01808	80	0.01413	1.29183	83	0.4875	0.932907	45	0.9484	1.00874
		GALT	158	0.215	0.912923	80	0.2548	1.12502	83	0.8454	1.01982	45	0.1352	0.814257
		Leu	158	0.0734	1.1403	80	0.2255	1.13698	83	0.1684	1.14839	45	0.125	0.805329
		Met	158	0.0003027	1.31543	80	0.02289	1.27779	83	0.0146	1.28877	45	0.534	1.0894
		Phe	158	2.314e-06	1.44764	80	0.0002909	1.51396	83	0.0005987	1.44566	45	0.4564	0.902003
		Phe/Tyr	158	2.732e-11	1.71957	80	0.001525	1.40458	83	0.0003233	1.46491	45	0.005939	1.49553
		T4	158	1.014e-09	0.59882	80	2.88e-05	0.608748	83	0.006143	0.744159	45	0.03405	0.736754
		Tyr	158	1.377e-07	0.664666	80	0.02647	0.794339	83	0.01954	0.786674	45	0.005352	0.668998
		Val	158	0.5837	1.04082	80	0.1328	1.16941	83	0.5476	1.06223	45	0.09876	0.796245
	Hypoplastic left heart syndrome	C0	130	0.3515	1.07977	55	0.0876	1.25015	51	0.6354	0.940559	30	0.3022	0.837965
		C0/(C16+C18)	130	1.079e-12	2.03629	55	9.416e-06	2.00037	51	0.0001341	1.73734	30	0.000128	2.31555
		C10	130	6.598e-10	0.571227	55	0.001489	0.654223	51	2.773e-05	0.547217	30	0.01005	0.62477
		C10:1	130	0.08343	1.15477	55	0.4112	1.11261	51	0.5012	1.09188	30	0.8282	0.963542
		C14	130	1.177e-15	0.456012	55	0.009312	0.707885	51	0.0003629	0.616695	30	1.721e-05	0.355953
		C14:1	130	1.086e-14	0.461932	55	4.066e-06	0.506484	51	7.479e-06	0.515277	30	6.788e-05	0.421843
		C14:1/C2	130	4.316e-10	0.565033	55	0.0002559	0.605338	51	0.0001323	0.583888	30	0.01643	0.654323
		C16	130	8.339e-10	0.569188	55	0.02707	0.74242	51	0.009005	0.706744	30	9.359e-06	0.290824
		C16/C2	129	0.01797	0.819054	54	0.1077	0.811089	51	0.7985	0.967644	30	0.001955	0.550628
		C16:1OH	130	6.481e-06	0.673994	55	0.05653	0.772644	51	0.02007	0.730135	30	4.25e-06	0.327122
		C16OH	130	1.621e-06	0.638265	55	0.007712	0.678609	51	0.0006466	0.601666	30	0.00728	0.579698
		C18	130	2.458e-08	0.617516	55	0.05052	0.777994	51	0.1315	0.825832	30	1.237e-05	0.338448
		C18:1	130	3.194e-14	0.472082	55	4.981e-05	0.557027	51	0.0001446	0.584931	30	8.358e-06	0.287774
		C18:1OH	130	8.394e-09	0.546204	55	0.0002899	0.551876	51	8.927e-06	0.450752	30	0.0002747	0.388924
		C18:2OH	130	0.6653	1.04764	55	0.5752	1.09362	51	0.4866	1.12348	30	0.7883	0.938654
		C18OH	130	0.0004098	0.703982	55	0.01107	0.66985	51	0.04586	0.737572	30	0.2391	0.792347
		C2	130	3.692e-06	0.677472	55	0.05729	0.786646	51	0.01019	0.713593	30	0.003634	0.577546
		C3	130	0.251	1.09817	55	0.9111	0.986354	51	0.8661	0.978641	30	0.9026	0.980289
		C3/C2	130	3.916e-08	1.62611	55	0.04246	1.29723	51	0.05404	1.28585	30	0.005619	1.66398
		C4DC	130	1.334e-08	0.592643	55	0.03598	0.755382	51	0.0003624	0.605343	30	0.0001253	0.42281
		C5	130	1.765e-09	1.76923	55	2.684e-06	2.09757	51	5.331e-05	1.81369	30	0.000759	1.99786
		C5:1	130	0.1109	1.14236	55	0.07098	1.26477	51	0.08638	1.25559	30	0.4322	1.14343
		C6	130	0.1448	0.88843	55	0.6042	1.06799	51	0.2642	0.866527	30	0.9228	0.983692
		C6DC	130	1.925e-15	0.419529	55	3.985e-06	0.484513	51	2.524e-06	0.470899	30	5.479e-06	0.299793
		C8	130	0.1899	0.899738	55	0.6751	0.948955	51	0.0597	0.784797	30	0.3704	0.859931
		C8/C2	130	0.01093	1.23497	55	0.1554	1.19585	51	0.8464	0.975738	30	0.1096	1.31611
		CAH	130	0.001173	1.33589	55	0.04729	1.31951	51	0.005227	1.49286	30	0.6406	1.08724
		Cit	130	4.08e-08	1.6272	55	0.001741	1.50916	51	0.004914	1.46345	30	0.0005748	1.96394
		GALT	130	0.2819	0.916736	55	0.1046	1.22581	51	0.6878	1.05226	30	0.1745	1.25791
		Leu	130	1.673e-09	1.75476	55	0.001019	1.57162	51	0.0007445	1.61258	30	0.002806	1.78185
		Met	130	1.111e-13	2.12701	55	6.807e-06	2.03447	51	3.344e-06	2.08582	30	6.528e-05	2.5725
		Phe	130	2.391e-17	2.73898	55	3.188e-08	2.81001	51	6.484e-08	2.71185	30	5.058e-06	3.8218
		Phe/Tyr	130	8.979e-23	4.86207	55	1.296e-09	3.86555	51	3.425e-10	5.13182	30	4.165e-06	3.54502
		T4	130	1.56e-20	0.262665	55	2.134e-09	0.182693	51	7.833e-10	0.241616	30	3.163e-06	0.253677
		Tyr	130	1.246e-15	0.459058	55	1.016e-08	0.38757	51	5.4e-08	0.41178	30	0.0003851	0.509049
		Val	130	3.615e-09	1.71162	55	0.002267	1.49814	51	0.006962	1.43971	30	0.002313	1.79048
	Patent ductus arteriosis	C0	4324	1.156e-25	1.21366	1887	6.849e-15	1.2467	1868	0.01995	1.05804	818	9.988e-06	1.17916
		C0/(C16+C18)	4324	4.7e-65	1.38357	1887	7.759e-26	1.35367	1868	4.579e-22	1.27208	818	1.867e-14	1.3375
		C10	4324	2.955e-77	0.69903	1887	6.224e-26	0.740109	1868	9.821e-21	0.790328	818	4.625e-12	0.768963
		C10:1	4324	2.324e-07	0.906735	1887	0.0004548	0.904762	1868	0.3829	0.978193	818	0.1742	0.949156
		C14	4324	5.369e-15	0.865657	1887	2.324e-05	0.886515	1868	1.961e-08	0.871354	818	0.05729	0.930945
		C14:1	4324	9.406e-45	0.765763	1887	2.076e-20	0.765223	1868	2.873e-17	0.810011	818	6.376e-08	0.814743
		C14:1/C2	4324	4.177e-58	0.73803	1887	5.203e-27	0.736213	1868	4.707e-10	0.858112	818	6.739e-08	0.818325
		C16	4324	1.753e-09	0.89413	1887	0.03738	0.942159	1868	1.778e-10	0.854389	818	0.03982	0.924482
		C16/C2	4060	4.029e-19	0.842442	1763	5.413e-06	0.875752	1752	0.0001042	0.906353	764	0.004103	0.895566
		C16:1OH	4324	2.024e-20	0.834249	1887	1.918e-08	0.843908	1868	3.565e-14	0.821117	818	0.0005153	0.869569
		C16OH	4324	2.016e-18	0.838988	1887	1.137e-06	0.862208	1868	1.303e-06	0.88032	818	0.1767	0.947567
		C18	4324	8.897e-09	0.899311	1887	0.09845	0.954327	1868	1.995e-11	0.848537	818	0.02972	0.921467
		C18:1	4324	9.584e-06	0.922028	1887	0.1983	0.96456	1868	4.099e-07	0.883883	818	0.03179	0.922634
		C18:1OH	4324	2.724e-15	0.854739	1887	0.001262	0.906888	1868	1.23e-08	0.860398	818	0.01495	0.906092
		C18:2OH	4324	0.0001227	1.10261	1887	0.001113	1.133	1868	0.3651	1.03146	818	0.01346	1.13137
		C18OH	4324	3.057e-18	0.832825	1887	9.078e-08	0.844186	1868	6.65e-08	0.86276	818	0.003437	0.885513
		C2	4324	0.06715	1.03345	1887	0.0922	1.04714	1868	5.349e-05	0.906975	818	0.6007	0.980908
		C3	4324	4.159e-14	1.1502	1887	4.42e-06	1.13499	1868	0.3912	0.979356	818	0.006355	1.10447
		C3/C2	4324	2.157e-14	1.15271	1887	1.654e-05	1.12853	1868	0.005801	1.06992	818	0.004763	1.1107
		C4DC	4324	0.000385	0.936046	1887	0.02186	0.936824	1868	8.469e-15	0.822741	818	7.296e-05	0.859907
		C5	4324	2.471e-68	1.40063	1887	2.761e-31	1.40159	1868	3.708e-10	1.16927	818	1.538e-14	1.34419
		C5:1	4324	5.785e-07	1.09979	1887	0.01469	1.07274	1868	0.006514	1.07028	818	0.796	1.00986
		C6	4324	0.009725	0.953002	1887	0.5459	0.983077	1868	0.001762	0.925924	818	0.8833	0.994495
		C6DC	4324	2.317e-62	0.72878	1887	5.813e-28	0.730323	1868	2.646e-23	0.77913	818	5.973e-17	0.725826
		C8	4324	0.006475	0.950508	1887	0.3328	0.973018	1868	0.06396	0.955467	818	0.6609	0.983673
		C8/C2	4324	1.384e-06	0.914889	1887	0.1329	0.958759	1868	0.1965	1.03223	818	0.9638	0.998309
		CAH	4325	3.584e-11	1.13163	1887	0.0007093	1.10069	1869	0.0001438	1.09977	818	0.002802	1.11948
		Cit	4324	0.005162	1.05248	1887	0.01773	1.06776	1868	0.1396	0.964888	818	0.2511	1.04298
		GALT	4325	2.059e-07	1.1003	1887	0.01236	1.07186	1869	0.2537	0.972478	818	0.365	0.967247
		Leu	4324	6.937e-15	1.14961	1887	9.603e-09	1.17221	1868	0.03017	1.05345	818	0.002377	1.11929
		Met	4324	9.141e-35	1.25361	1887	2.756e-14	1.23543	1868	1.082e-07	1.13941	818	2.762e-09	1.24785
		Phe	4324	2.073e-69	1.39538	1887	2.085e-29	1.38369	1868	6.123e-13	1.19372	818	1.082e-10	1.27579
		Phe/Tyr	4324	9.944e-157	1.70157	1887	3.694e-63	1.64675	1868	1.196e-42	1.41651	818	1.325e-19	1.41347
		T4	4325	9.819e-113	0.637216	1887	1.296e-48	0.644078	1869	2.652e-34	0.730384	818	5.09e-17	0.721608
		Tyr	4324	2.661e-78	0.698851	1887	2.548e-35	0.700909	1868	1.33e-24	0.7729	818	7.789e-12	0.772734
		Val	4324	1.828e-09	1.11478	1887	0.0002324	1.10564	1868	0.7844	1.00664	818	0.4597	1.02743
	Coarctation of the aorta	C0	338	0.0001841	1.2137	144	0.4605	1.06046	152	0.9892	0.998987	80	0.8399	0.978996
		C0/(C16+C18)	338	5.496e-09	1.36465	144	0.07133	1.155	152	0.01344	1.20817	80	0.2183	1.13562
		C10	338	7.991e-05	0.81521	144	0.00161	0.776739	152	0.6028	0.961708	80	0.01299	0.769803
		C10:1	338	0.7174	1.01904	144	0.6088	1.04209	152	0.1773	1.10995	80	0.6239	1.05451
		C14	338	0.07303	0.913437	144	0.008158	0.806765	152	0.3239	0.929736	80	0.3691	0.909337
		C14:1	338	0.001193	0.84589	144	0.0004266	0.752175	152	0.1121	0.88742	80	0.1743	0.867982
		C14:1/C2	338	5.118e-07	0.769385	144	0.005449	0.804088	152	0.04954	0.862847	80	0.5087	0.934783
		C16	338	0.07901	0.914344	144	0.4513	0.940432	152	0.0801	0.87751	80	0.1266	0.849657
		C16/C2	321	0.03685	0.895384	135	0.3331	0.92343	143	0.06487	0.865699	76	0.8226	0.976559
		C16:1OH	338	0.05678	0.903161	144	0.02354	0.824726	152	0.2639	0.916422	80	0.08808	0.825233
		C16OH	338	0.0646	0.904247	144	0.009311	0.799561	152	0.2024	0.903443	80	0.6142	0.946127
		C18	338	0.002397	0.857679	144	0.2678	0.915104	152	0.02249	0.844107	80	0.2229	0.879557
		C18:1	338	0.00303	0.859289	144	0.08937	0.872632	152	0.03458	0.853358	80	0.1147	0.847139
		C18:1OH	338	0.4563	0.960661	144	0.04955	0.841008	152	0.7561	0.975788	80	0.4635	0.9202
		C18:2OH	338	0.3297	1.06914	144	0.4337	1.08403	152	0.4991	0.929227	80	0.2744	1.15744
		C18OH	338	0.182	0.927129	144	0.0524	0.839474	152	0.8955	0.989319	80	0.2335	0.870958
		C2	338	0.1739	1.07098	144	0.168	0.897215	152	0.7736	0.978995	80	0.09501	0.839501
		C3	338	0.2001	1.06766	144	0.3711	0.933547	152	0.2139	0.910957	80	0.8599	0.982345
		C3/C2	338	0.1264	1.08126	144	0.8402	1.01605	152	0.2465	0.916725	80	0.04975	1.22778
		C4DC	338	0.0001906	0.821015	144	0.01794	0.822089	152	0.006419	0.809687	80	0.05968	0.817537
		C5	338	4.669e-10	1.40669	144	0.01032	1.23579	152	0.02067	1.20016	80	0.03928	1.24411
		C5:1	338	0.04919	1.1083	144	0.8791	1.01207	152	0.1776	1.10887	80	0.4866	0.93022
		C6	338	0.9978	1.00014	144	0.3815	0.933107	152	0.5265	1.04865	80	0.6949	0.959772
		C6DC	338	0.0007861	0.837546	144	0.000147	0.729134	152	0.7758	0.978455	80	0.02831	0.791456
		C8	338	0.6965	0.980249	144	0.7519	0.975471	152	0.5497	1.04615	80	0.5388	0.938369
		C8/C2	338	0.8519	0.99054	144	0.2249	1.09951	152	0.06501	1.15014	80	0.1117	1.18102
		CAH	338	0.4314	0.959257	144	0.2375	0.907317	152	0.001836	0.78206	80	0.3351	1.1096
		Cit	338	4.221e-05	1.2358	144	0.009203	1.22688	152	0.02162	1.18893	80	0.05269	1.22288
		GALT	338	0.5096	1.03413	144	0.2586	1.09246	152	0.6557	1.03383	80	0.4625	0.927547
		Leu	338	0.0009695	1.18422	144	0.05878	1.16261	152	0.2307	1.09403	80	0.1593	1.15824
		Met	338	1.059e-12	1.47266	144	6.787e-05	1.386	152	1.246e-05	1.41121	80	0.001341	1.41287
		Phe	338	1.256e-20	1.71338	144	9.033e-08	1.59049	152	3.177e-07	1.51415	80	0.005783	1.3455
		Phe/Tyr	338	1.751e-27	1.89779	144	4.708e-09	1.63872	152	8.773e-07	1.47391	80	0.003269	1.36849
		T4	338	1.685e-23	0.546077	144	1.094e-15	0.446105	152	5.68e-08	0.631949	80	9.352e-07	0.567707
		Tyr	338	3.113e-13	0.677694	144	2.83e-05	0.717527	152	0.002338	0.794175	80	0.0638	0.824965
		Val	338	0.07404	1.09509	144	0.05416	1.16344	152	0.8197	1.01719	80	0.8313	0.978469
Chromosomal	Trisomy 21	C0	882	6.83e-40	1.71009	384	1.299e-17	1.68312
		C0/(C16+C18)	882	1.815e-08	1.23152	384	1.606e-06	1.31267
		C10	882	3.925e-15	0.746837	384	2.152e-10	0.696602
		C10:1	882	1.545e-25	0.671503	384	1.249e-11	0.674845
		C14	882	9.311e-05	1.15195	384	0.00387	1.17771
		C14:1	882	0.2883	1.03972	384	0.6843	0.977708
		C14:1/C2	882	4.919e-34	0.619244	384	1.363e-20	0.56935
		C16	882	3.125e-15	1.34112	384	2.527e-11	1.48751
		C16/C2	832	4.844e-25	0.664508	365	2.151e-12	0.656891
		C16:1OH	882	0.4179	1.03128	384	0.3619	1.05587
		C16OH	882	0.5186	1.02519	384	0.3279	0.944244
		C18	882	1.907e-19	1.40242	384	6.213e-11	1.47407
		C18:1	882	5.78e-41	1.71006	384	6.348e-24	1.89207
		C18:1OH	882	5.958e-06	1.18626	384	0.00121	1.20826
		C18:2OH	882	0.0184	1.11765	384	0.007278	1.206
		C18OH	882	0.6024	0.979225	384	0.02296	0.86664
		C2	882	2.168e-73	2.25768	384	4.118e-33	2.27978
		C3	882	2.462e-51	1.85883	384	3.765e-24	1.88681
		C3/C2	882	0.0007953	1.13045	384	0.02932	1.12898
		C4DC	882	3.342e-81	2.3807	384	6.604e-42	2.69766
		C5	882	4.099e-48	1.87162	384	3.058e-24	1.96693
		C5:1	882	5.42e-13	1.31706	384	0.0002799	1.22642
		C6	882	3.832e-08	1.22702	384	0.0007187	1.20876
		C6DC	882	0.3304	1.03662	384	0.859	0.990113
		C8	882	0.6808	1.01509	384	0.8765	0.99145
		C8/C2	882	9.789e-43	0.584262	384	1.828e-22	0.548592
		CAH	882	2.019e-09	0.796729	384	0.0002996	0.812068
		Cit	882	2.478e-12	1.29798	384	9.714e-09	1.38083
		GALT	882	2.006e-86	2.53173	384	5.323e-40	2.61774
		Leu	882	1.117e-12	1.29712	384	0.001049	1.20011
		Met	882	2.678e-13	1.30791	384	0.0005841	1.20699
		Phe	882	1.142e-51	1.8914	384	1.77e-18	1.71409
		Phe/Tyr	882	1.017e-61	2.02582	384	2.832e-26	1.94988
		T4	882	4.539e-63	0.457229	384	1.62e-30	0.436812
		Tyr	882	2.966e-21	0.698713	384	1.722e-09	0.71459
		Val	882	1.346e-10	1.26449	384	0.0006201	1.20577
Eye or Ear	Microphthalmia	C0	189	0.002233	1.24704	73	0.0008166	1.49203	20	0.01752	1.72358	3	0.4496	1.54433
		C0/(C16+C18)	189	0.005673	1.22839	73	0.01065	1.35681	20	0.4177	1.182	3	0.9005	0.936831
		C10	189	0.001682	0.797059	73	0.0001237	0.630335	20	0.2023	1.30821	3	0.3622	0.584853
		C10:1	189	0.476	0.952069	73	0.01611	0.761468	20	0.1012	1.44288	3	0.2643	2.2086
		C14	189	0.7246	0.975989	73	0.9032	0.98655	20	0.2634	1.26273	3	0.4969	1.49032
		C14:1	189	0.03959	0.862245	73	0.304	0.892481	20	0.07045	1.48141	3	0.3046	2.03138
		C14:1/C2	189	0.003534	0.811794	73	0.0003832	0.659725	20	0.2023	1.30615	3	0.5555	1.40817
		C16	189	0.2133	1.09059	73	0.06447	1.23964	20	0.3743	1.19909	3	0.5198	1.45534
		C16/C2	181	0.836	1.01515	67	0.1819	0.850386	20	0.926	0.981115	3	0.5489	1.39855
		C16:1OH	189	0.2941	0.9271	73	0.07784	0.808078	20	0.4849	1.16475	3	0.2728	2.13878
		C16OH	189	0.3029	0.925398	73	0.8538	1.02235	20	0.4981	1.15616	3	0.1744	2.54008
		C18	189	0.823	0.985008	73	0.6378	1.05443	20	0.5384	0.883269	3	0.7964	1.15049
		C18:1	189	0.1678	1.1003	73	0.42	1.09508	20	0.7318	1.07239	3	0.2838	2.08499
		C18:1OH	189	0.3615	0.933851	73	0.6043	1.06421	20	0.06895	1.47155	3	0.2563	2.01255
		C18:2OH	189	0.7581	1.02856	73	0.1207	1.23398	20	0.7192	1.10041	3	0.4494	1.57906
		C18OH	189	0.2065	0.904491	73	0.4735	0.913394	20	0.2265	1.30213	3	0.6404	0.761279
		C2	189	0.06167	1.13593	73	0.01933	1.30245	20	0.1317	1.3733	3	0.9362	1.04288
		C3	189	8.83e-05	1.32267	73	0.01885	1.29923	20	0.0749	1.46265	3	0.2475	2.12248
		C3/C2	189	0.001487	1.25174	73	0.4198	1.09365	20	0.06029	1.49365	3	0.1481	3.9941
		C4DC	189	0.1782	0.906756	73	0.4471	0.916372	20	0.3633	1.20877	3	0.1401	0.358681
		C5	189	7.871e-09	1.61074	73	0.0008937	1.52622	20	0.1519	1.36618	3	0.522	1.41785
		C5:1	189	0.06171	1.14436	73	0.1655	1.16677	20	0.3122	1.23749	3	0.4187	1.60868
		C6	189	0.4208	0.945661	73	0.841	0.977926	20	0.2361	1.28392	3	0.4631	1.52511
		C6DC	189	0.04305	0.860597	73	0.02351	0.768008	20	0.1173	1.4005	3	0.9262	1.04934
		C8	189	0.7749	0.980568	73	0.913	0.987827	20	0.1463	1.36878	3	0.521	1.44409
		C8/C2	189	0.1331	0.902761	73	0.00297	0.717705	20	0.6188	1.10685	3	0.7917	1.15127
		CAH	189	0.1611	1.11007	73	0.4318	1.09898	20	0.6211	1.11146	3	0.8441	1.12026
		Cit	189	0.4632	1.05158	73	0.4114	0.91492	20	0.6272	0.905659	3	0.7927	0.868609
		GALT	189	0.1589	1.10205	73	0.1494	1.17377	20	0.4563	1.16344	3	0.1871	0.42814
		Leu	189	0.00914	1.20508	73	0.2523	1.13602	20	0.7129	0.927487	3	0.8759	1.08932
		Met	189	0.01525	1.18213	73	0.124	1.18671	20	0.503	1.14664	3	0.424	0.629928
		Phe	189	7.192e-05	1.34144	73	0.000209	1.58762	20	0.7286	1.07294	3	0.09968	0.188302
		Phe/Tyr	189	9.055e-12	1.67386	73	3.186e-07	1.89922	20	0.7989	1.0534	3	0.58	0.745562
		T4	189	4.725e-06	0.692538	73	6.924e-08	0.462723	20	0.4677	0.855491	3	0.1271	0.234222
		Tyr	189	2.828e-09	0.650042	73	0.001143	0.69659	20	0.8077	0.951566	3	0.6536	1.27395
		Val	189	0.006988	1.21039	73	0.3744	1.10174	20	0.7596	1.06454	3	0.8514	1.10213
	Cataract	C0	152	0.1256	1.12241	56	0.9356	1.01014	77	0.5974	0.946102	35	0.8597	0.972311
		C0/(C16+C18)	152	0.5384	0.954163	56	0.6645	1.05598	77	0.225	0.878052	35	0.2189	0.824233
		C10	152	0.1209	0.888506	56	0.7713	1.03658	77	0.8569	0.981176	35	0.2572	1.19344
		C10:1	152	0.1201	0.888602	56	0.308	1.14013	77	0.2701	0.889867	35	0.3926	1.14852
		C14	152	0.5067	1.05047	56	0.9164	1.01324	77	0.4188	1.08743	35	0.6101	1.08414
		C14:1	152	0.3775	0.935493	56	0.2034	1.1724	77	0.4754	1.07815	35	0.06961	1.3358
		C14:1/C2	152	0.1139	0.88825	56	0.1443	1.19871	77	0.3341	1.10638	35	0.2112	1.21389
		C16	152	0.2238	1.09524	56	0.7418	1.04299	77	0.7213	1.03782	35	0.8369	1.03297
		C16/C2	147	0.6313	1.03742	54	0.846	0.975711	74	0.4649	1.08142	35	0.8736	1.02495
		C16:1OH	152	0.4032	1.06774	56	0.7541	0.959391	77	0.9482	1.00711	35	0.1133	1.30818
		C16OH	152	0.5484	0.953195	56	0.9593	0.993226	77	0.9305	0.990358	35	0.6551	1.07661
		C18	152	0.6622	1.03248	56	0.6875	1.05183	77	0.7665	0.970081	35	0.361	1.15382
		C18:1	152	0.9501	0.995348	56	0.4647	1.09566	77	0.8148	0.975894	35	0.1629	1.24391
		C18:1OH	152	0.1512	0.89037	56	0.8488	0.974636	77	0.5332	0.932768	35	0.2916	1.1895
		C18:2OH	152	0.06227	0.80467	56	0.956	1.00938	77	0.8277	0.968558	35	0.04706	0.540983
		C18OH	152	0.3948	0.931565	56	0.7774	1.03886	77	0.2233	0.865884	35	0.08285	1.33295
		C2	152	0.01506	1.19981	56	0.7065	1.04752	77	0.6838	0.958839	35	0.2967	1.17741
		C3	152	0.06004	1.15171	56	0.4455	0.912328	77	0.2307	0.882014	35	0.543	0.91157
		C3/C2	152	0.44	1.05941	56	0.1578	0.838494	77	0.1078	0.844875	35	0.178	0.808437
		C4DC	152	0.9006	0.990536	56	0.6732	1.05483	77	0.5566	0.938909	35	0.4081	1.13898
		C5	152	6.397e-06	1.44957	56	0.07156	1.26967	77	0.04865	1.24677	35	0.1894	1.23782
		C5:1	152	0.1253	1.1249	56	0.4105	1.10895	77	0.1432	1.17093	35	0.9457	1.01072
		C6	152	0.4658	0.946789	56	0.8213	0.971914	77	0.5222	0.935181	35	0.7227	1.05777
		C6DC	152	0.8977	1.00991	56	0.4924	1.09012	77	0.4687	1.08084	35	0.1037	1.30116
		C8	152	0.514	0.952465	56	0.3444	1.12595	77	0.9673	0.995748	35	0.4539	1.12437
		C8/C2	152	0.2238	0.913331	56	0.426	1.10365	77	0.7414	1.03495	35	0.4538	1.12354
		CAH	152	0.8929	0.989543	56	0.2532	1.16362	77	0.2491	1.1353	35	0.9201	1.01642
		Cit	152	0.9693	0.997157	56	0.8731	0.980761	77	0.8164	0.97632	35	0.634	0.9295
		GALT	152	0.289	1.08211	56	0.5098	1.08418	77	0.4379	0.922208	35	0.2881	1.17758
		Leu	152	0.03353	1.17491	56	0.8	1.03226	77	0.4572	1.08091	35	0.4443	0.88577
		Met	152	0.7173	1.02733	56	0.5691	0.932954	77	0.3966	0.915864	35	0.9462	0.989663
		Phe	152	0.01024	1.21725	56	0.6314	1.06159	77	0.9701	1.00391	35	0.5597	1.09532
		Phe/Tyr	152	0.3563	1.0708	56	0.2781	1.13983	77	0.5972	0.946766	35	0.6761	0.937607
		T4	152	0.2212	0.908263	56	0.2681	0.867354	77	0.6889	1.04474	35	0.07158	1.34946
		Tyr	152	0.7797	1.02114	56	0.4637	0.915658	77	0.4647	1.07937	35	0.257	1.19382
		Val	152	0.1114	1.12738	56	0.9095	1.01418	77	0.6037	1.05585	35	0.7828	0.957954
	Anotia/microtia	C0	283	0.0002362	1.23151	86	0.2675	1.11986	96	0.2563	1.11288	47	0.6359	1.06631
		C0/(C16+C18)	283	4.847e-07	1.33847	86	0.2342	1.13031	96	0.4395	1.07574	47	0.3156	1.14495
		C10	283	0.0002359	0.811422	86	0.3585	0.911636	96	0.4415	0.929929	47	0.1106	0.80397
		C10:1	283	0.04945	0.894784	86	0.7655	0.969731	96	0.01195	0.784226	47	0.09754	0.790007
		C14	283	0.0388	0.892079	86	0.9322	1.0088	96	0.249	1.11421	47	0.5539	0.92167
		C14:1	283	0.002128	0.841082	86	0.8375	0.979286	96	0.6612	0.959847	47	0.2011	0.83994
		C14:1/C2	283	1.767e-06	0.762272	86	0.2273	0.886213	96	0.5945	0.951638	47	0.2874	0.867198
		C16	283	0.6286	0.973597	86	0.1893	1.14801	96	0.3028	1.10144	47	0.5477	1.08694
		C16/C2	267	0.002662	0.839078	83	0.7693	0.969857	91	0.9927	1.00088	45	0.473	1.10409
		C16:1OH	283	0.0432	0.888778	86	0.9054	0.987365	96	0.5027	1.0685	47	0.83	0.969222
		C16OH	283	0.0008287	0.818097	86	0.5924	1.05969	96	0.4114	0.921763	47	0.5613	0.920339
		C18	283	0.1076	0.915955	86	0.9389	0.992252	96	0.9629	1.00429	47	0.8041	0.966976
		C18:1	283	0.5011	0.963406	86	0.8943	1.01367	96	0.3634	1.08899	47	0.829	1.02973
		C18:1OH	283	0.0009246	0.815735	86	0.3283	0.897118	96	0.1216	0.8543	47	0.1561	0.804932
		C18:2OH	283	0.245	0.910899	86	0.8244	1.02998	96	0.008213	0.641708	47	0.6932	1.07338
		C18OH	283	0.0001128	0.778836	86	0.1864	0.860344	96	0.09266	0.837232	47	0.2559	0.840711
		C2	283	0.0423	1.11848	86	0.8491	0.981179	96	0.8251	1.02065	47	0.8111	1.03263
		C3	283	0.0003749	1.22172	86	0.8379	0.980204	96	0.04129	1.2132	47	0.602	0.933695
		C3/C2	283	0.02469	1.13377	86	0.2482	1.12466	96	0.04117	1.21364	47	0.6964	0.94893
		C4DC	283	0.2209	1.07158	86	0.1578	0.860902	96	0.2872	1.10644	47	0.8467	0.973795
		C5	283	0.02078	1.14452	86	0.4906	1.07583	96	0.3149	1.10304	47	0.05751	0.762474
		C5:1	283	0.07174	1.10775	86	0.009684	1.31295	96	0.2752	1.10975	47	0.04879	0.762398
		C6	283	0.0478	0.895312	86	0.03259	0.801397	96	0.02408	0.806739	47	0.003307	0.654661
		C6DC	283	0.001311	0.830368	86	0.05108	0.814907	96	0.01098	0.780328	47	0.5341	0.917725
		C8	283	0.007368	0.861096	86	0.8658	1.01736	96	0.1192	0.863718	47	0.01539	0.713859
		C8/C2	283	0.0001363	0.808162	86	0.7361	1.03456	96	0.04346	0.826902	47	0.358	0.882963
		CAH	283	0.006724	0.8545	86	0.6817	1.04534	96	0.5662	1.0575	47	0.0004083	0.580536
		Cit	283	0.3218	1.05606	86	0.4106	0.921676	96	0.9279	0.991642	47	0.4437	0.903663
		GALT	283	0.2328	1.06816	86	0.4257	0.923056	96	0.5361	0.943924	47	0.252	1.16613
		Leu	283	0.1005	1.09591	86	0.9537	1.00589	96	0.2485	1.11446	47	0.04467	0.754488
		Met	283	0.01068	1.15388	86	0.5633	1.05997	96	0.7039	1.03643	47	0.6791	0.946207
		Phe	283	0.04536	1.11883	86	0.2825	1.11794	96	0.808	0.977442	47	0.2869	0.864023
		Phe/Tyr	283	0.0004587	1.21659	86	0.08469	1.18894	96	0.5547	0.946237	47	0.4832	1.09835
		T4	283	0.006182	0.852132	86	0.1089	0.844161	96	0.1993	0.882487	47	0.4498	1.10859
		Tyr	283	0.00375	0.85055	86	0.5171	0.937934	96	0.2165	1.12437	47	0.2862	0.86602
		Val	283	0.523	1.03605	86	0.7386	0.967106	96	0.6367	0.956626	47	0.2036	0.841698
Gastrointestinal	Tracheosophageal fistula/esophageal atresia	C0	134	0.334	0.921286	47	0.3969	0.883123	20	0.4325	0.847058	9	0.839	0.938596
		C0/(C16+C18)	134	0.0003046	1.40577	47	0.2248	1.21642	20	0.7005	1.08693	9	0.8017	1.08199
		C10	134	3.135e-17	0.351386	47	1.716e-05	0.450539	20	0.004197	0.471972	9	0.5885	0.848542
		C10:1	134	0.02973	0.838442	47	0.05524	0.757663	20	0.1265	0.729804	9	0.3226	1.38431
		C14	134	4.225e-12	0.506038	47	0.001717	0.601408	20	0.02047	0.58246	9	0.2769	0.703733
		C14:1	134	9.679e-12	0.489804	47	3.895e-05	0.479227	20	0.004249	0.477631	9	0.427	0.783508
		C14:1/C2	134	0.000619	0.739318	47	0.07679	0.768116	20	0.377	0.832789	9	0.5362	1.20605
		C16	134	8.282e-05	0.69992	47	0.04204	0.712019	20	0.002922	0.440404	9	0.9135	0.965973
		C16/C2	132	0.8784	1.01335	43	0.6431	0.927206	20	0.9047	0.975034	9	0.7872	1.08794
		C16:1OH	134	1.015e-06	0.64064	47	0.0001373	0.51834	20	0.003025	0.468059	9	0.6081	0.844599
		C16OH	134	3.509e-06	0.627752	47	0.004424	0.601597	20	0.007466	0.488533	9	0.5422	0.816103
		C18	134	1.453e-05	0.689837	47	0.003495	0.630676	20	0.03826	0.636512	9	0.8941	0.95912
		C18:1	134	5.628e-11	0.520807	47	0.0003113	0.520024	20	0.0008313	0.360775	9	0.1008	0.555679
		C18:1OH	134	2.592e-08	0.539723	47	1.873e-05	0.365277	20	0.02994	0.560986	9	0.192	0.602216
		C18:2OH	134	0.2406	0.87251	47	0.781	0.947707	20	0.2429	0.665949	9	0.6971	0.84187
		C18OH	134	9.499e-06	0.609382	47	0.04199	0.686829	20	0.0247	0.524125	9	0.7583	1.10779
		C2	134	4.133e-07	0.641984	47	0.0006871	0.582905	20	0.003316	0.471788	9	0.217	0.669777
		C3	134	0.7977	1.02166	47	0.5075	0.908314	20	0.4154	0.846903	9	0.4752	0.805498
		C3/C2	134	5.37e-07	1.5739	47	0.01355	1.44855	20	0.2326	1.29229	9	0.6816	1.1347
		C4DC	134	0.1221	0.870524	47	0.0894	0.762157	20	0.3315	0.804918	9	0.7877	0.917953
		C5	134	8.514e-08	1.75326	47	0.007465	1.61697	20	0.07345	1.55447	9	0.9893	0.995725
		C5:1	134	0.2081	1.11579	47	0.5956	0.92729	20	0.3019	0.804836	9	0.5821	1.18726
		C6	134	1.624e-06	0.654948	47	0.02364	0.707785	20	0.1309	0.722839	9	0.3609	0.748248
		C6DC	134	1.98e-15	0.350387	47	5.203e-06	0.381519	20	0.001518	0.38698	9	0.2008	0.653869
		C8	134	6.442e-05	0.715762	47	0.006558	0.665017	20	0.07267	0.692616	9	0.8204	1.07286
		C8/C2	134	0.8308	0.982784	47	0.9249	1.01321	20	0.8022	0.951482	9	0.4359	1.27416
		CAH	134	7.286e-10	1.99478	47	0.0004457	2.06731	20	0.003789	2.26083	9	0.1256	1.77075
		Cit	134	0.06434	0.859426	47	0.6147	0.93167	20	0.0374	0.639332	9	0.8637	1.0534
		GALT	134	0.5851	1.04582	47	0.6757	1.06388	20	0.9306	0.982321	9	0.6917	1.12931
		Leu	134	0.002287	1.30061	47	0.03517	1.37655	20	0.1785	1.33895	9	0.3943	1.31729
		Met	134	3.553e-05	1.42456	47	0.4012	1.12683	20	0.07532	1.46957	9	0.2858	1.41225
		Phe	134	7.799e-10	1.85243	47	0.007845	1.54177	20	0.007578	1.94051	9	0.02957	2.50807
		Phe/Tyr	134	2.464e-21	3.80447	47	2.709e-06	2.42495	20	0.005308	1.91052	9	0.1675	1.54938
		T4	134	1.441e-12	0.415985	47	9.47e-06	0.379308	20	0.001086	0.356563	9	0.3761	0.751609
		Tyr	134	4.894e-18	0.410111	47	0.0003454	0.58246	20	0.1402	0.738923	9	0.3068	0.733068
		Val	134	0.001636	1.30746	47	0.03512	1.37044	20	0.7337	1.07224	9	0.2207	1.49805
	Pyloric stenosis	C0	1438	0.426	0.977737	628	0.6182	0.978772	1280	0.309	0.97044	573	0.7053	0.983208
		C0/(C16+C18)	1438	8.843e-07	1.15234	628	0.02686	1.10025	1280	4.592e-05	1.13064	573	0.01199	1.11836
		C10	1438	0.000321	0.902944	628	8.531e-05	0.843239	1280	0.0005554	0.902388	573	0.004072	0.88029
		C10:1	1438	0.0009538	1.1015	628	0.3307	0.957833	1280	0.08044	1.05466	573	0.1326	1.0723
		C14	1438	2.308e-05	0.887755	628	0.04747	0.91704	1280	0.0004098	0.901154	573	0.0299	0.906813
		C14:1	1438	0.002673	0.918471	628	0.005141	0.885296	1280	0.01101	0.927305	573	0.001319	0.865937
		C14:1/C2	1438	0.8956	1.00372	628	0.2864	0.955516	1280	0.8542	1.00546	573	0.3861	0.96255
		C16	1438	3.84e-08	0.856612	628	0.005352	0.884712	1280	4.899e-07	0.862054	573	0.01161	0.89218
		C16/C2	1394	0.05207	0.945274	597	0.1206	0.934334	1232	0.1816	0.960372	554	0.1041	0.929317
		C16:1OH	1438	0.0003554	0.900487	628	0.0585	0.917578	1280	0.006508	0.919633	573	0.005587	0.878374
		C16OH	1438	0.02715	0.936272	628	0.07107	0.920933	1280	0.02342	0.931932	573	0.3427	0.956011
		C18	1438	6.128e-09	0.849651	628	0.01932	0.903908	1280	2.842e-06	0.872225	573	0.001027	0.86314
		C18:1	1438	8.973e-06	0.881789	628	0.08449	0.928423	1280	0.0004878	0.902323	573	0.002289	0.872064
		C18:1OH	1438	0.00224	0.912351	628	0.000924	0.8564	1280	0.0002229	0.890069	573	0.04022	0.906346
		C18:2OH	1438	0.1236	1.06106	628	0.6958	0.976889	1280	0.7519	1.01308	573	0.5525	1.03637
		C18OH	1438	6.194e-05	0.882481	628	0.006227	0.878767	1280	0.0001162	0.881449	573	0.0009428	0.850673
		C2	1438	2.547e-05	0.889018	628	0.01452	0.900549	1280	1.605e-05	0.881515	573	0.03324	0.910195
		C3	1438	0.6861	1.01148	628	0.312	1.04318	1280	0.9783	0.999201	573	0.1733	1.06105
		C3/C2	1438	0.0001684	1.11243	628	0.007017	1.12265	1280	0.0007982	1.1042	573	0.003186	1.1401
		C4DC	1438	1.357e-05	0.882591	628	0.1793	0.942523	1280	0.0006613	0.902966	573	0.006753	0.88328
		C5	1438	0.5106	0.980892	628	0.978	0.998796	1280	0.5501	0.981903	573	0.7166	0.983686
		C5:1	1438	0.01582	0.932959	628	0.7851	0.988299	1280	0.1223	0.954822	573	0.0528	0.916779
		C6	1438	0.01847	0.935559	628	0.1784	0.943343	1280	0.01734	0.932075	573	0.1289	0.934425
		C6DC	1438	0.1272	0.957032	628	0.01217	0.895735	1280	0.3729	0.97354	573	0.01346	0.893881
		C8	1438	0.002655	0.918714	628	0.02831	0.910421	1280	0.004346	0.919342	573	0.08998	0.927816
		C8/C2	1438	0.9074	1.00328	628	0.9671	0.998233	1280	0.8952	1.00391	573	0.5299	1.02796
		CAH	1438	0.06919	1.05476	628	0.6133	0.97786	1280	0.7893	1.00818	573	0.07914	1.08521
		Cit	1438	0.7795	1.00781	628	0.26	1.04846	1280	0.7026	1.0112	573	0.4508	1.03308
		GALT	1438	0.003666	0.921296	628	0.6752	1.0177	1280	0.03236	0.938965	573	0.2747	0.953544
		Leu	1438	5.176e-08	0.857344	628	0.1094	0.933116	1280	3.214e-06	0.871192	573	0.01238	0.894384
		Met	1438	0.1887	0.963352	628	0.6351	1.02047	1280	0.6606	0.987039	573	0.7421	0.985572
		Phe	1438	0.0001375	0.897432	628	0.2215	0.949069	1280	0.002953	0.915512	573	0.006548	0.886707
		Phe/Tyr	1438	0.01119	1.07425	628	0.07667	1.0778	1280	0.03707	1.06353	573	0.1719	1.06185
		T4	1438	0.3762	0.974747	628	0.4718	1.03147	1280	0.8649	0.994885	573	0.9766	0.998684
		Tyr	1438	9.999e-07	0.86991	628	0.0002473	0.85492	1280	1.826e-05	0.880274	573	0.001002	0.864632
		Val	1438	2.151e-06	0.874535	628	0.001286	0.871612	1280	2.152e-06	0.868317	573	0.002168	0.874389
	Stenosis/atresia of the small intestine	C0	223	0.3538	0.940827	94	0.5859	1.0591	51	0.081	0.792325	23	0.5511	1.12302
		C0/(C16+C18)	223	0.0001995	1.30024	94	0.001914	1.46499	51	0.623	1.0698	23	0.144	1.35796
		C10	223	1.107e-23	0.409628	94	4.48e-09	0.460919	51	2.526e-06	0.451967	23	0.01261	0.573868
		C10:1	223	0.0002229	0.786854	94	0.025	0.793175	51	3.667e-06	0.512078	23	0.8119	1.04797
		C14	223	7.305e-15	0.564085	94	0.001183	0.694791	51	0.09528	0.801597	23	0.2081	0.776969
		C14:1	223	3.099e-16	0.523912	94	2.024e-06	0.565509	51	0.0004188	0.587837	23	0.1202	0.732278
		C14:1/C2	223	7.495e-10	0.643488	94	3.44e-06	0.583639	51	0.02013	0.726802	23	0.01448	0.594674
		C16	223	3.374e-06	0.723282	94	0.09703	0.827388	51	0.1038	0.801061	23	0.302	0.803745
		C16/C2	214	0.1568	1.10006	89	0.385	0.906401	48	0.0674	1.28723	23	0.7391	0.936108
		C16:1OH	223	7.885e-06	0.732184	94	0.01452	0.758841	51	0.6341	0.937472	23	0.9923	0.998044
		C16OH	223	0.001191	0.790991	94	0.03106	0.770436	51	0.4245	0.892911	23	0.6547	1.09816
		C18	223	8.33e-08	0.698418	94	0.07692	0.82633	51	0.2431	0.861568	23	0.1774	0.764574
		C18:1	223	1.996e-16	0.530272	94	0.0001518	0.638562	51	0.0002869	0.583203	23	0.01553	0.576487
		C18:1OH	223	1.961e-08	0.639124	94	0.006161	0.71136	51	0.02921	0.716229	23	0.01917	0.545128
		C18:2OH	223	0.351	1.08144	94	0.6913	0.946199	51	0.3802	0.851174	23	0.8492	0.952196
		C18OH	223	0.01173	0.822736	94	0.1573	0.838083	51	0.2046	0.821759	23	0.9004	1.02732
		C2	223	4.217e-08	0.689746	94	0.005704	0.742018	51	0.01058	0.706425	23	0.4367	0.858806
		C3	223	0.006355	1.19667	94	0.03107	1.25406	51	0.8704	0.979138	23	0.1884	1.288
		C3/C2	223	2.148e-14	1.76334	94	1.424e-06	1.78071	51	0.03085	1.34079	23	0.0112	1.77781
		C4DC	223	0.003304	0.813054	94	0.3089	0.891998	51	0.1188	0.802023	23	0.486	0.864072
		C5	223	1.434e-12	1.77923	94	6.037e-08	2.316	51	0.01163	1.46347	23	0.1518	1.36764
		C5:1	223	0.000108	1.30498	94	0.3132	1.11207	51	0.08736	1.26075	23	0.2178	1.28457
		C6	223	9.966e-07	0.717596	94	0.0006203	0.685327	51	0.003548	0.66722	23	0.194	0.769508
		C6DC	223	6.882e-14	0.545133	94	6.233e-07	0.533155	51	9.324e-05	0.527685	23	0.08977	0.70168
		C8	223	7.485e-05	0.771033	94	0.02844	0.795078	51	0.02019	0.743128	23	0.3711	0.83877
		C8/C2	223	0.5447	1.04001	94	0.4259	0.921085	51	0.5573	0.928504	23	0.6638	0.919285
		CAH	223	2.716e-14	1.87858	94	0.1096	1.20846	51	2.08e-05	2.08447	23	0.000144	4.04777
		Cit	223	0.621	1.03218	94	0.4105	0.918672	51	0.503	1.08875	23	0.06756	1.4369
		GALT	223	0.03533	1.14877	94	0.0191	1.28083	51	0.6057	1.06969	23	0.1264	1.35652
		Leu	223	0.0002023	1.28048	94	0.0005925	1.4651	51	0.8197	1.02961	23	0.4709	1.15215
		Met	223	0.002725	1.21236	94	0.005871	1.3355	51	0.3958	1.11321	23	0.07556	1.43437
		Phe	223	7.394e-14	1.76314	94	7.394e-07	1.84097	51	7.264e-05	1.84626	23	0.01926	1.67285
		Phe/Tyr	223	4.406e-32	3.08357	94	1.889e-13	2.87744	51	1.541e-05	1.89344	23	0.0008208	2.20614
		T4	223	2.357e-14	0.530269	94	5.128e-05	0.604354	51	0.1164	0.796747	23	0.376	0.82939
		Tyr	223	1.115e-24	0.45378	94	5.467e-09	0.517484	51	5.473e-05	0.566684	23	0.2158	0.792365
		Val	223	1.748e-05	1.33263	94	0.0008331	1.43649	51	0.6395	1.06216	23	0.7409	1.06551
	Stenosis/atresia of the large intestine	C0	298	0.05911	1.11049	154	0.02938	1.18758	70	0.6118	0.945958	33	0.81	0.961717
		C0/(C16+C18)	298	1.291e-06	1.32357	154	0.02591	1.19679	70	0.7265	0.962078	33	0.9958	0.999154
		C10	298	2.227e-23	0.532588	154	1.273e-14	0.48453	70	0.002049	0.705264	33	0.2133	0.817396
		C10:1	298	0.0004521	0.824025	154	1.526e-06	0.675765	70	0.1255	0.842209	33	0.5526	0.906306
		C14	298	6.677e-15	0.634668	154	8.249e-07	0.66281	70	0.1841	0.866217	33	0.1986	0.808893
		C14:1	298	1.514e-17	0.595502	154	8.19e-12	0.545526	70	0.02828	0.784555	33	0.2562	0.83238
		C14:1/C2	298	1.268e-11	0.675061	154	2.12e-07	0.653762	70	0.9782	1.00299	33	0.1426	0.791061
		C16	298	0.005265	0.8567	154	0.6861	0.967925	70	0.4713	0.924667	33	0.8622	1.02895
		C16/C2	284	0.2977	1.06084	148	0.3291	1.08145	66	0.04436	1.26178	33	0.5102	1.11303
		C16:1OH	298	2.401e-06	0.760173	154	0.01843	0.821271	70	0.2087	0.865889	33	0.3453	0.848444
		C16OH	298	3.428e-05	0.779689	154	4.43e-05	0.694701	70	0.674	0.952641	33	0.6248	0.91988
		C18	298	0.001992	0.845157	154	0.6261	0.962678	70	0.2424	0.881598	33	0.05745	1.37721
		C18:1	298	2.29e-11	0.67781	154	0.002094	0.779889	70	0.0007015	0.677734	33	0.7457	1.05359
		C18:1OH	298	8.177e-09	0.690227	154	1.575e-05	0.666133	70	0.2387	0.870245	33	0.6473	1.08091
		C18:2OH	298	0.1958	1.09769	154	0.5171	0.932259	70	0.5494	1.09074	33	0.6044	1.11504
		C18OH	298	2.904e-07	0.71081	154	1.85e-05	0.659501	70	0.2499	0.868703	33	0.6978	0.933929
		C2	298	0.001451	0.8401	154	0.02082	0.834116	70	0.0005393	0.672896	33	0.8331	1.03433
		C3	298	0.002296	1.18408	154	0.004105	1.24796	70	0.8203	1.02507	33	0.05602	0.732766
		C3/C2	298	2.306e-11	1.4753	154	1.376e-08	1.61742	70	0.004481	1.38269	33	0.01987	0.674831
		C4DC	298	0.1332	0.918442	154	0.5767	0.9565	70	0.009184	0.741184	33	0.2734	0.833002
		C5	298	1.591e-10	1.47881	154	3.945e-08	1.63316	70	0.1416	1.18287	33	0.9262	0.984964
		C5:1	298	0.007073	1.16518	154	0.5659	1.04617	70	0.8601	0.980515	33	0.4277	1.13644
		C6	298	7.538e-10	0.702174	154	0.0007311	0.763096	70	5.707e-06	0.574604	33	0.2991	0.843282
		C6DC	298	7.348e-22	0.53024	154	3.398e-17	0.418752	70	3.497e-06	0.558521	33	0.1572	0.792403
		C8	298	1.935e-06	0.768594	154	0.0002218	0.747332	70	0.04004	0.797093	33	0.1519	0.791964
		C8/C2	298	0.0314	0.889576	154	0.01675	0.831462	70	0.8929	0.985433	33	0.342	0.858609
		CAH	298	3.099e-17	1.73721	154	4.001e-06	1.5134	70	0.0001554	1.59294	33	0.24	1.22011
		Cit	298	0.6994	1.02116	154	0.1082	1.13041	70	0.7415	1.03649	33	0.5281	0.905481
		GALT	298	0.2701	1.06203	154	0.001837	1.27542	70	0.02183	0.773688	33	0.7326	0.94745
		Leu	298	5.492e-05	1.2514	154	0.1762	1.11068	70	0.6315	1.05342	33	0.9049	1.01939
		Met	298	0.0005804	1.20671	154	0.06335	1.15378	70	0.6954	1.04394	33	0.3863	0.87155
		Phe	298	9.579e-15	1.59966	154	4.383e-06	1.46916	70	0.07302	1.22172	33	0.1537	0.792374
		Phe/Tyr	298	4.539e-40	2.75701	154	2.796e-20	2.6885	70	2.959e-06	1.78166	33	0.004479	1.62491
		T4	298	2.219e-14	0.614743	154	1.624e-11	0.527722	70	0.0005057	0.6572	33	0.04699	0.714274
		Tyr	298	1.901e-34	0.436869	154	2.006e-17	0.455504	70	0.0001222	0.636222	33	0.003283	0.606516
		Val	298	0.0002968	1.22096	154	0.2528	1.09094	70	0.7454	1.03611	33	0.9011	0.980649
	Hirschsprung disease	C0	107	0.05757	1.18702	41	0.4956	0.905383	71	0.4362	1.08831	33	0.9855	0.997074
		C0/(C16+C18)	107	0.7172	0.967863	41	0.916	1.01535	71	0.3857	0.908394	33	0.4537	0.885636
		C10	107	0.3633	0.9222	41	0.1371	0.803897	71	0.408	0.913192	33	0.7547	0.950982
		C10:1	107	0.05236	1.19904	41	0.07597	1.32735	71	0.01198	1.3464	33	0.03882	1.45835
		C14	107	0.955	0.995039	41	0.4125	0.885029	71	0.997	0.999597	33	0.6273	0.923232
		C14:1	107	0.881	0.986719	41	0.356	0.873638	71	0.629	0.948615	33	0.7677	0.952971
		C14:1/C2	107	0.3725	0.923482	41	0.6391	0.934972	71	0.8891	1.01536	33	0.6076	0.921201
		C16	107	0.004982	1.29352	41	0.4244	0.888658	71	0.03868	1.26057	33	0.6593	1.07564
		C16/C2	98	0.04743	1.20677	39	0.9602	1.00735	65	0.00453	1.40607	30	0.1719	1.26941
		C16:1OH	107	0.6809	1.03922	41	0.09479	0.772051	71	0.71	0.958506	33	0.1017	0.753025
		C16OH	107	0.01103	1.27291	41	0.217	1.21177	71	0.00513	1.39081	33	0.1761	1.26406
		C18	107	0.125	1.14547	41	0.5897	0.924294	71	0.2539	1.13178	33	0.9041	0.980774
		C18:1	107	0.9185	0.990965	41	0.08431	0.77377	71	0.6161	0.947193	33	0.1345	0.782611
		C18:1OH	107	0.1547	0.872109	41	0.8655	0.974009	71	0.2984	0.885273	33	0.971	0.993783
		C18:2OH	107	0.217	1.1522	41	0.3343	1.19173	71	0.07964	1.26927	33	0.3469	1.20733
		C18OH	107	0.05481	1.20171	41	0.03653	1.37797	71	0.08898	1.21914	33	0.05763	1.38336
		C2	107	0.4836	1.06346	41	0.4113	0.889643	71	0.5103	0.931902	33	0.3924	0.872604
		C3	107	0.02455	1.22482	41	0.3574	1.13805	71	0.2342	1.13827	33	0.04043	1.39976
		C3/C2	107	0.07046	1.17606	41	0.0276	1.38548	71	0.03841	1.25802	33	0.005328	1.61196
		C4DC	107	0.2685	1.10635	41	0.5674	0.918636	71	0.8178	0.974837	33	0.9722	0.994218
		C5	107	0.0003628	1.40046	41	2.47e-05	2.02882	71	0.007964	1.35246	33	0.005623	1.60917
		C5:1	107	0.5598	1.05431	41	0.04594	1.35594	71	0.6177	1.05676	33	0.707	1.06237
		C6	107	0.144	1.14102	41	0.4493	0.894894	71	0.3959	1.09803	33	0.2695	1.20082
		C6DC	107	0.00598	0.773471	41	0.004026	0.63487	71	0.003849	0.716785	33	0.2793	0.835818
		C8	107	0.7745	1.02616	41	0.4964	1.10545	71	0.4611	1.08552	33	0.8837	1.02406
		C8/C2	107	0.7876	0.976358	41	0.06695	1.31576	71	0.1042	1.19883	33	0.3925	1.14929
		CAH	107	8.554e-13	2.36869	41	1.138e-06	2.71856	71	3.735e-11	2.85517	33	8.945e-07	4.2695
		Cit	107	0.235	1.11108	41	0.1277	1.24775	71	0.5004	1.07553	33	0.2377	1.20868
		GALT	107	5.064e-05	1.46318	41	0.2588	1.17555	71	0.184	1.15674	33	0.1655	1.24968
		Leu	107	0.1844	0.8893	41	0.01995	1.43032	71	0.05659	0.810568	33	0.2752	1.1969
		Met	107	0.02531	1.22583	41	0.0005752	1.77295	71	0.02175	1.29677	33	0.008508	1.59321
		Phe	107	9.237e-06	1.53992	41	1.64e-06	2.70763	71	0.0001025	1.598	33	0.001291	1.84915
		Phe/Tyr	107	1.447e-18	6.52787	41	1.093e-07	5.286	71	4.021e-13	5.25474	33	9.555e-06	12.0122
		T4	107	0.0001788	0.693552	41	0.0003654	0.554307	71	0.007478	0.73311	33	0.1025	0.760752
		Tyr	107	4.026e-19	0.255489	41	2.825e-05	0.484363	71	5.207e-11	0.376055	33	2.059e-06	0.100895
		Val	107	0.1287	0.873596	41	0.3164	1.15723	71	0.008584	0.743157	33	0.1868	1.23751
Genitourinary	Hypospadias	C0	2207	1.133e-07	1.15207	969	0.002656	1.12867	1735	4.068e-05	1.12298	748	0.05614	1.08574
		C0/(C16+C18)	2207	0.4814	0.981187	969	0.576	1.02306	1735	0.07504	0.950084	748	0.1458	0.938976
		C10	2207	0.1403	1.04016	969	0.2507	1.04762	1735	4.743e-05	1.12358	748	0.1853	1.05951
		C10:1	2207	0.1413	1.04061	969	0.02874	1.09665	1735	9.524e-05	1.12066	748	0.6554	1.02035
		C14	2207	1.724e-06	1.13769	969	0.002921	1.13172	1735	1.889e-09	1.19044	748	0.001876	1.14843
		C14:1	2207	0.001385	1.08994	969	0.0852	1.07353	1735	1.49e-08	1.17788	748	0.1886	1.05947
		C14:1/C2	2207	0.398	0.977799	969	0.8072	1.00972	1735	0.01491	1.0714	748	0.8266	1.00938
		C16	2207	2.143e-07	1.15156	969	0.03633	1.09069	1735	1.227e-07	1.16483	748	0.002904	1.14321
		C16/C2	2071	0.2792	1.03028	909	0.6391	0.980672	1633	0.02744	1.06729	696	0.4467	1.03417
		C16:1OH	2207	0.0001587	1.11255	969	0.08941	1.07677	1735	2.088e-07	1.17074	748	0.151	1.0686
		C16OH	2207	0.02143	1.06659	969	0.0008406	1.15446	1735	5.655e-06	1.14566	748	0.008965	1.12664
		C18	2207	0.0005045	1.09636	969	0.2182	1.05105	1735	0.0001037	1.11544	748	0.08967	1.07715
		C18:1	2207	0.001661	1.08811	969	0.07162	1.07636	1735	0.0002748	1.10962	748	0.08178	1.07928
		C18:1OH	2207	0.004	1.08382	969	0.1471	1.06312	1735	1.393e-05	1.13665	748	0.1521	1.06741
		C18:2OH	2207	0.0017	1.11851	969	0.002973	1.16978	1735	0.001559	1.12761	748	0.0891	1.10162
		C18OH	2207	0.06945	1.0539	969	0.1745	1.06081	1735	0.002265	1.09806	748	0.118	1.07495
		C2	2207	3.861e-08	1.15544	969	0.00285	1.12567	1735	7.488e-07	1.14838	748	0.03269	1.09552
		C3	2207	0.2097	1.03367	969	0.6491	1.01789	1735	0.8612	0.995137	748	0.8671	0.992955
		C3/C2	2207	0.006044	0.929568	969	0.2154	0.951913	1735	0.0003417	0.903274	748	0.1142	0.934673
		C4DC	2207	0.0005403	0.910589	969	0.01545	0.905039	1735	0.003771	0.920025	748	0.005321	0.883275
		C5	2207	0.002766	1.08659	969	0.06579	1.07915	1735	0.02769	1.06736	748	0.9629	1.00205
		C5:1	2207	0.2182	1.03406	969	0.9122	0.995487	1735	0.5461	1.01757	748	0.6888	0.982665
		C6	2207	0.1244	1.04186	969	0.003665	1.12541	1735	0.001802	1.09291	748	0.2242	1.05409
		C6DC	2207	0.0008528	1.09457	969	0.1484	1.06085	1735	1.585e-06	1.14957	748	0.08762	1.07754
		C8	2207	0.002165	1.08618	969	0.01567	1.10401	1735	2.727e-07	1.16139	748	0.2696	1.04904
		C8/C2	2207	0.5086	0.982695	969	0.8657	1.00672	1735	0.2517	1.03271	748	0.864	0.99269
		CAH	2207	0.6963	0.989278	970	0.08016	1.07669	1735	0.791	0.992245	749	0.6426	1.02108
		Cit	2207	0.7004	0.989895	969	0.8898	1.00552	1735	0.4285	0.977937	748	0.5478	0.974918
		GALT	2207	0.385	0.977332	970	0.8726	1.00635	1735	0.4279	0.977988	749	0.2539	0.952812
		Leu	2207	0.9572	1.00142	969	0.4156	0.967927	1735	0.1474	0.959854	748	0.5041	0.971631
		Met	2207	0.7072	1.01001	969	0.2366	0.953789	1735	0.3619	0.974495	748	0.1445	0.939092
		Phe	2207	0.2604	1.03037	969	0.721	1.01438	1735	0.9042	0.996618	748	0.4873	0.970244
		Phe/Tyr	2207	5.071e-05	1.11295	969	0.0508	1.08085	1735	0.07143	1.05186	748	0.09304	1.07464
		T4	2207	0.003305	0.922234	970	0.7884	1.01112	1735	0.7363	1.00983	749	0.4049	0.964214
		Tyr	2207	0.006302	0.929846	969	0.06465	0.928566	1735	0.2454	0.967763	748	0.05757	0.921049
		Val	2207	0.401	1.02233	969	0.7448	0.987365	1735	0.4212	0.977705	748	0.9884	0.999388
	Epispadias	C0	82	0.4017	1.08999	26	0.005522	0.584505	56	0.1752	0.846753	22	0.2865	0.809514
		C0/(C16+C18)	82	0.7727	0.970653	26	0.0497	0.683735	56	0.07301	0.796767	22	0.4916	0.872198
		C10	82	0.06146	0.826871	26	0.2963	0.825969	56	0.6222	0.941776	22	0.8834	1.02934
		C10:1	82	0.3255	0.903608	26	0.236	0.799774	56	0.6351	1.06186	22	0.2524	0.792285
		C14	82	0.8025	1.02567	26	0.4008	0.856385	56	0.7676	1.03685	22	0.2276	0.784561
		C14:1	82	0.5716	0.943957	26	0.6933	0.929488	56	0.5421	1.07856	22	0.3454	0.827201
		C14:1/C2	82	0.6169	0.950125	26	0.2198	1.2591	56	0.108	1.22632	22	0.7091	0.930381
		C16	82	0.9886	1.00144	26	0.3355	0.83638	56	0.74	0.960448	22	0.4061	0.846645
		C16/C2	79	0.3051	1.11362	26	0.1111	1.36299	54	0.1715	1.19181	21	0.6537	1.09517
		C16:1OH	82	0.5981	0.945725	26	0.0777	0.711098	56	0.09919	0.810321	22	0.7617	0.939289
		C16OH	82	0.1906	0.868312	26	0.142	0.744352	56	0.2401	0.85907	22	0.351	0.818577
		C18	82	0.5789	1.05771	26	0.288	0.82285	56	0.9029	0.985312	22	0.7151	0.930044
		C18:1	82	0.6395	0.953389	26	0.2992	0.827111	56	0.294	0.878946	22	0.6132	0.904723
		C18:1OH	82	0.475	0.925592	26	0.5776	0.896957	56	0.6452	0.941996	22	0.4287	0.843712
		C18:2OH	82	0.9878	1.00217	26	0.09689	0.578927	56	0.5403	0.895253	22	0.8793	0.960205
		C18OH	82	0.3566	1.10629	26	0.4467	0.857741	56	0.1856	1.19066	22	0.8672	0.965411
		C2	82	0.7044	0.962798	26	0.02538	0.655967	56	0.2018	0.857211	22	0.1825	0.767801
		C3	82	0.02557	1.26268	26	0.002311	0.537284	56	0.6048	0.938645	22	0.7633	1.05927
		C3/C2	82	0.01601	1.28764	26	0.1057	0.738129	56	0.7112	1.04682	22	0.5841	1.11321
		C4DC	82	0.7415	1.03485	26	0.005325	0.563272	56	0.6805	0.949958	22	0.347	0.824728
		C5	82	0.02415	1.27142	26	0.2554	0.803609	56	0.6299	1.06388	22	0.507	1.1427
		C5:1	82	0.6543	1.04775	26	0.4659	0.875867	56	0.4575	1.09755	22	0.08085	0.698015
		C6	82	0.8068	0.975186	26	0.0525	0.694724	56	0.6329	0.942778	22	0.7882	0.94823
		C6DC	82	0.006466	0.745196	26	0.2162	0.792119	56	0.5271	0.923566	22	0.01373	0.580308
		C8	82	0.9631	0.995196	26	0.08084	0.728894	56	0.7683	1.03765	22	0.2889	0.812354
		C8/C2	82	0.8198	0.977166	26	0.8851	1.02656	56	0.1743	1.18649	22	0.599	0.903023
		CAH	82	0.05674	1.23343	26	0.9115	0.979043	56	0.9549	1.0073	22	0.03547	1.64359
		Cit	82	0.4803	1.07468	26	0.8152	1.04276	56	0.05606	1.27231	22	0.6133	0.906221
		GALT	82	0.7946	1.02681	26	0.5936	1.10073	56	0.2332	0.863426	22	0.1245	1.36645
		Leu	82	0.8287	0.978153	26	0.02621	0.651191	56	0.4827	1.08987	22	0.3207	0.820401
		Met	82	0.9935	0.999164	26	0.04471	0.688887	56	0.9656	0.99466	22	0.4746	1.15423
		Phe	82	0.3537	1.10059	26	0.4147	0.860758	56	0.5319	1.08042	22	0.8365	0.960178
		Phe/Tyr	82	0.4894	1.07285	26	0.4292	0.867163	56	0.1827	0.848395	22	0.9952	0.998835
		T4	82	0.91	1.01192	26	0.4026	0.855023	56	0.9884	1.00184	22	0.7446	1.06644
		Tyr	82	0.07097	0.83011	26	0.3057	1.20562	56	0.4397	1.10001	22	0.8204	0.956841
		Val	82	0.2497	1.12453	26	0.06387	0.708939	56	0.05432	1.27056	22	0.07799	0.699107
	Renal agenesis or dysgenesis	C0	363	0.02396	1.12063	137	0.09323	1.15165	89	0.3049	0.904093	43	0.4292	1.11928
		C0/(C16+C18)	363	0.006265	1.15147	137	0.4239	1.07067	89	0.8369	1.02038	43	0.3618	0.878333
		C10	363	0.02824	0.894734	137	0.5475	0.951971	89	0.2785	1.11297	43	0.1325	1.2423
		C10:1	363	0.02935	1.11715	137	0.2314	0.906076	89	0.06137	1.21058	43	0.5862	1.08349
		C14	363	0.4143	0.960413	137	0.4392	0.937284	89	0.5525	1.05922	43	0.2508	1.18235
		C14:1	363	0.1956	0.936803	137	0.2139	0.902052	89	0.2749	1.11328	43	0.02869	1.38596
		C14:1/C2	363	0.03536	0.899585	137	0.08441	0.869184	89	0.4087	1.084	43	0.3007	1.15724
		C16	363	0.2052	0.938681	137	0.9043	1.01028	89	0.2683	0.898561	43	0.4296	1.12081
		C16/C2	334	0.1458	0.926157	135	0.08896	0.864524	83	0.1018	0.846898	41	0.9418	0.989515
		C16:1OH	363	0.03561	0.896543	137	0.1005	0.865518	89	0.6671	0.957206	43	0.7356	0.950792
		C16OH	363	0.2881	0.944667	137	0.9062	0.989745	89	0.1398	1.16414	43	0.05197	1.34503
		C18	363	0.00719	0.875769	137	0.3662	0.927955	89	0.04682	0.824361	43	0.774	0.960055
		C18:1	363	0.0796	0.915853	137	0.9514	1.00509	89	0.5831	0.948085	43	0.6841	1.05938
		C18:1OH	363	0.0122	0.873104	137	0.09173	0.857427	89	0.1667	0.864407	43	0.8422	0.970353
		C18:2OH	363	0.7728	0.980114	137	0.5767	1.06203	89	0.6187	0.931292	43	0.7502	0.939072
		C18OH	363	0.0277	0.882294	137	0.2905	0.907045	89	0.8473	1.02046	43	0.7635	1.04666
		C2	363	0.3784	1.04429	137	0.1218	1.13552	89	0.8568	0.98273	43	0.2302	1.18446
		C3	363	0.3031	1.0527	137	0.03353	1.18762	89	0.6475	1.04558	43	0.9394	0.989666
		C3/C2	363	0.3375	1.04912	137	0.07964	1.15544	89	0.7792	1.02763	43	0.4633	0.901534
		C4DC	363	0.302	0.948151	137	0.3811	1.07707	89	0.9984	0.999805	43	0.8596	0.974765
		C5	363	1.126e-09	1.39883	137	0.3038	1.09434	89	0.4086	1.08708	43	0.08891	1.28638
		C5:1	363	0.001816	1.17499	137	0.9714	1.00296	89	0.1211	1.16661	43	0.476	1.10649
		C6	363	0.7141	0.981914	137	0.4584	0.940781	89	0.7988	0.975549	43	0.93	0.987614
		C6DC	363	0.08825	1.09176	137	0.2238	1.10779	89	0.004106	1.33979	43	0.02461	1.39944
		C8	363	0.003528	1.1595	137	0.6452	1.03841	89	0.2069	1.13241	43	0.06774	1.30853
		C8/C2	363	0.156	1.07316	137	0.8586	1.01445	89	0.41	1.08395	43	0.2446	1.17918
		CAH	363	0.001486	1.18538	137	0.3008	1.09443	89	0.7068	1.03877	43	0.2471	1.19166
		Cit	363	0.01287	1.13194	137	0.008006	1.24381	89	0.03655	1.22914	43	0.8275	0.970219
		GALT	363	0.09162	1.08818	137	0.06979	1.15988	89	0.0433	1.21908	43	0.2262	1.18477
		Leu	363	0.06101	1.09868	137	0.6656	1.0364	89	0.2895	1.10919	43	0.7493	1.0463
		Met	363	0.0136	1.13144	137	0.1729	0.895706	89	0.4281	1.08112	43	0.5483	1.08794
		Phe	363	1.97e-05	1.24912	137	0.359	1.08051	89	0.0558	1.20846	43	0.6663	1.06331
		Phe/Tyr	363	2.402e-11	1.41379	137	0.005352	1.25599	89	0.9899	1.00123	43	0.08137	0.782007
		T4	363	2.277e-05	0.795126	137	0.0006983	0.743176	89	0.6214	0.951451	43	0.09352	0.781466
		Tyr	363	4.342e-06	0.794089	137	0.006424	0.802667	89	0.4322	1.0803	43	0.03088	1.36981
		Val	363	0.6331	1.02398	137	0.4362	0.938684	89	0.8945	1.01306	43	0.4951	0.909332
Musculoskeletal	Congenital hip dislocation	C0	318	0.01039	1.14636	132	0.1186	1.13806	126	0.9803	0.997958	58	0.001221	1.51063
		C0/(C16+C18)	318	0.02721	1.1258	132	0.5891	1.04588	126	0.04433	0.843277	58	0.009028	1.38766
		C10	318	0.02306	0.885175	132	0.4836	0.944338	126	0.9073	1.00978	58	0.5041	1.08449
		C10:1	318	0.3377	0.949488	132	0.4184	0.934162	126	0.1625	0.886762	58	0.04525	1.29265
		C14	318	0.5184	0.966668	132	0.5514	0.951781	126	0.8934	0.989074	58	0.1116	1.21771
		C14:1	318	0.1741	0.930535	132	0.1678	0.892616	126	0.8967	0.989352	58	0.5351	1.07843
		C14:1/C2	318	0.2412	0.940057	132	0.1011	0.87518	126	0.9649	0.996392	58	0.1558	0.842858
		C16	318	0.3804	1.04734	132	0.2135	1.11046	126	0.1271	1.13362	58	0.04367	1.28596
		C16/C2	305	0.0232	1.13159	124	0.7053	1.03282	123	0.0004497	1.35623	56	0.688	0.951341
		C16:1OH	318	0.5803	0.969825	132	0.7797	1.02494	126	0.08233	1.1635	58	0.02391	1.35211
		C16OH	318	0.9798	0.998584	132	0.6945	0.966194	126	0.5536	1.05298	58	0.3207	1.13647
		C18	318	0.6094	0.973898	132	0.8784	0.987424	126	0.6571	1.03659	58	0.1214	1.20941
		C18:1	318	0.7596	0.984044	132	0.6301	1.04056	126	0.8942	0.98919	58	0.05241	1.26772
		C18:1OH	318	0.1113	0.913831	132	0.6844	0.964244	126	0.818	1.02005	58	0.2635	1.1552
		C18:2OH	318	0.3016	0.923944	132	0.6766	1.04701	126	0.753	0.963343	58	0.8451	0.966209
		C18OH	318	0.5849	0.968694	132	0.9947	1.0006	126	0.7579	1.0278	58	0.1895	1.18574
		C2	318	0.6534	0.976747	132	0.9328	1.00694	126	0.5407	0.951087	58	0.02062	1.33199
		C3	318	0.07922	1.09723	132	0.9589	0.995889	126	0.5131	0.94735	58	0.3002	1.12953
		C3/C2	318	0.02409	1.12686	132	0.6174	0.959729	126	0.6347	0.961723	58	0.3132	0.884763
		C4DC	318	0.4602	1.04046	132	0.03355	0.833652	126	0.3627	1.07819	58	0.297	1.13577
		C5	318	0.02514	1.13294	132	0.918	0.991225	126	0.3177	0.91817	58	0.9279	0.988751
		C5:1	318	0.1602	1.07857	132	0.2916	0.916708	126	0.5629	1.04956	58	0.06067	1.26303
		C6	318	0.7467	1.01716	132	0.3971	0.931779	126	0.752	0.974279	58	0.9284	1.01114
		C6DC	318	0.5149	0.965541	132	0.1136	0.874684	126	0.8911	0.988665	58	0.2547	1.15207
		C8	318	0.3758	1.04784	132	0.3546	1.07945	126	0.8913	1.0113	58	0.8761	0.981155
		C8/C2	318	0.3495	1.05094	132	0.3034	1.0879	126	0.8047	1.02069	58	0.2112	0.858703
		CAH	318	0.6242	0.97353	132	0.03669	0.832637	126	0.2705	0.909474	58	0.004607	0.684384
		Cit	318	0.001694	0.847227	132	0.7163	1.02988	126	0.1797	0.895794	58	0.3019	0.882864
		GALT	318	0.5871	0.971864	132	0.8908	1.01122	126	0.7099	0.970045	58	0.6861	1.04951
		Leu	318	0.03166	0.893208	132	0.6069	0.958249	126	0.007229	0.798959	58	0.6754	1.05283
		Met	318	0.6143	0.973891	132	0.1077	0.877183	126	0.007605	0.796986	58	0.3707	1.11432
		Phe	318	0.3984	0.956306	132	0.7627	1.02545	126	0.1513	0.887655	58	0.9664	1.00514
		Phe/Tyr	318	7.488e-09	1.36903	132	2.891e-05	1.41884	126	0.01927	1.2171	58	0.04783	1.27397
		T4	318	0.4015	0.95496	132	0.216	0.900526	126	0.9681	1.0034	58	0.3947	1.11262
		Tyr	318	1.054e-08	0.731977	132	6.913e-06	0.686441	126	0.00746	0.796317	58	0.04818	0.785778
		Val	318	0.8493	0.990042	132	0.5745	1.04713	126	0.08526	0.8659	58	0.2639	1.14646
	Talipes equinovarus/clubfoot	C0	1038	1.524e-05	1.14668	451	0.5984	1.0259	661	0.02076	1.09148	278	0.4804	1.04241
		C0/(C16+C18)	1038	1.346e-07	1.18521	451	0.05118	1.09932	661	0.00151	1.12949	278	0.244	1.07032
		C10	1038	5.22e-05	0.87965	451	0.2923	0.951154	661	0.4226	1.03104	278	0.7325	1.02005
		C10:1	1038	0.7416	0.989506	451	0.4626	1.03682	661	0.01855	1.09616	278	0.07519	1.11448
		C14	1038	0.01529	0.927365	451	0.1674	0.935532	661	0.5238	1.02416	278	0.2747	0.937394
		C14:1	1038	2.597e-05	0.875029	451	0.04412	0.907994	661	0.4554	0.972056	278	0.3894	0.951047
		C14:1/C2	1038	2.097e-06	0.860964	451	0.09688	0.9245	661	0.2896	0.960833	278	0.337	0.946389
		C16	1038	0.1911	0.959827	451	0.3419	0.954334	661	0.8161	0.991323	278	0.8448	0.988375
		C16/C2	987	0.02483	0.929799	420	0.04042	0.903066	625	0.2667	0.957696	261	0.05817	0.892396
		C16:1OH	1038	0.0006209	0.89315	451	0.001852	0.852948	661	0.522	0.974969	278	0.2604	0.932175
		C16OH	1038	0.0005068	0.889737	451	0.4638	0.963359	661	0.1011	0.936473	278	0.8608	1.01086
		C18	1038	0.0643	0.944327	451	0.2927	0.950601	661	0.7609	0.988781	278	0.5859	0.96851
		C18:1	1038	0.1294	0.953715	451	0.03704	0.90491	661	0.6266	1.01844	278	0.5397	0.964981
		C18:1OH	1038	0.0142	0.920893	451	0.07355	0.91121	661	0.229	0.952948	278	0.7879	0.983288
		C18:2OH	1038	0.9477	1.00285	451	0.0872	1.11294	661	0.54	0.967682	278	0.008292	1.21531
		C18OH	1038	0.03149	0.927361	451	0.00313	0.852151	661	0.005153	0.88831	278	0.5696	1.03661
		C2	1038	0.226	1.03819	451	0.5119	0.969346	661	0.2531	1.0436	278	0.5389	1.03631
		C3	1038	0.0004883	1.11551	451	0.2622	1.05384	661	0.01503	1.09594	278	0.895	1.0075
		C3/C2	1038	0.0007429	1.11239	451	0.233	1.05814	661	0.03145	1.08484	278	0.8974	0.992566
		C4DC	1038	0.02839	0.931997	451	0.0159	0.887782	661	0.05869	0.929804	278	0.5622	1.03499
		C5	1038	3.768e-11	1.24515	451	0.006277	1.14565	661	0.0003626	1.15033	278	0.1631	1.08673
		C5:1	1038	0.195	1.04237	451	0.4639	1.03591	661	0.1626	1.05519	278	0.3019	0.941601
		C6	1038	0.9036	0.99621	451	0.508	1.03251	661	0.7561	1.01178	278	0.4873	1.04183
		C6DC	1038	0.698	0.987639	451	0.6626	0.97895	661	0.02426	1.09097	278	0.1388	1.09278
		C8	1038	0.5853	0.982956	451	0.06947	1.09086	661	0.3647	1.03499	278	0.9833	0.998781
		C8/C2	1038	0.2376	0.963622	451	0.1136	1.07832	661	0.69	1.0152	278	0.6305	0.972659
		CAH	1038	0.2103	1.04181	451	0.08783	1.08917	661	0.9489	0.997495	278	0.6244	1.03036
		Cit	1038	0.1072	0.951142	451	0.8397	0.990542	661	0.01493	0.912746	278	0.9119	1.00636
		GALT	1038	0.3471	1.0299	451	0.6562	1.02118	661	0.9825	0.99918	278	0.6244	1.02855
		Leu	1038	0.9348	0.997458	451	0.1915	1.06438	661	0.4638	0.972953	278	0.948	0.996195
		Met	1038	0.05249	1.0625	451	0.4001	1.04048	661	0.6181	0.981342	278	0.9984	0.999888
		Phe	1038	0.1787	1.04324	451	0.01344	1.12692	661	0.3148	0.962698	278	0.7902	1.01581
		Phe/Tyr	1038	7.104e-10	1.2136	451	1.655e-05	1.22591	661	0.3414	1.03635	278	0.3321	1.05713
		T4	1038	0.00268	0.906678	451	0.001614	0.855719	661	0.4186	0.968942	278	0.5112	1.03949
		Tyr	1038	7.896e-07	0.856775	451	7.494e-05	0.829879	661	0.4216	0.970223	278	0.362	0.948822
		Val	1038	0.312	1.03194	451	0.7517	1.01502	661	0.8492	0.992874	278	0.8682	1.00963
	Reduction defects of the upper limbs	C0	276	0.0002421	1.24234	105	0.03233	1.22793	75	0.3935	1.09546	33	0.963	1.00766
		C0/(C16+C18)	277	0.03286	1.13488	105	0.01864	1.25797	75	0.6809	0.956741	33	0.9635	1.00745
		C10	277	0.04322	0.889042	105	0.4416	0.930969	75	0.06426	1.22245	33	0.6475	0.929684
		C10:1	277	0.3354	0.946423	105	0.5472	0.944729	75	0.2148	0.875616	33	0.6388	0.926328
		C14	277	0.2357	1.06976	105	0.6758	1.04022	75	0.04246	1.24336	33	0.6321	1.08217
		C14:1	277	0.5435	0.965272	105	0.3335	0.913916	75	0.2983	1.11753	33	0.6265	0.924644
		C14:1/C2	277	0.01694	0.871572	105	0.05328	0.837099	75	0.9397	0.992098	33	0.1466	0.793271
		C16	277	0.04224	1.12269	105	0.7214	0.966327	75	0.2134	1.14063	33	0.5319	1.1093
		C16/C2	259	0.2666	0.935364	100	0.1054	0.852366	69	0.8588	0.980472	30	0.7671	0.950374
		C16:1OH	277	0.5882	0.968244	105	0.5582	0.943369	75	0.111	1.19673	33	0.8364	0.96488
		C16OH	277	0.9741	1.00198	105	0.5224	0.937504	75	0.2635	1.1328	33	0.5386	0.899974
		C18	277	0.1119	1.09329	105	0.9599	0.995294	75	0.06661	1.21403	33	0.07193	1.35893
		C18:1	277	0.1508	1.08531	105	0.8822	1.01401	75	0.05645	1.22668	33	0.3445	1.16767
		C18:1OH	277	0.6097	1.03115	105	0.5074	0.934535	75	0.06829	1.22037	33	0.273	0.819586
		C18:2OH	276	0.06984	1.14393	105	0.5908	1.06718	75	0.9294	0.987002	33	0.9311	1.01864
		C18OH	277	0.5531	0.962734	105	0.07269	0.82363	75	0.7499	1.03721	33	0.8901	0.975772
		C2	277	0.003803	1.17757	105	0.4945	1.0653	75	0.1828	1.15064	33	0.1632	1.25868
		C3	277	0.0009791	1.21035	105	0.2732	1.10505	75	0.1346	1.17318	33	0.3483	1.16047
		C3/C2	277	0.03476	1.12864	105	0.2086	1.12452	75	0.8651	1.0181	33	0.5208	1.10701
		C4DC	277	0.8758	0.990837	105	0.9536	0.994434	75	0.9513	1.00655	33	0.2504	1.20955
		C5	277	3.167e-06	1.34185	105	0.009535	1.29902	75	0.9055	1.01327	33	0.01865	1.52135
		C5:1	276	0.3097	1.06176	105	0.7297	0.968272	75	0.603	1.05774	33	0.7551	1.05136
		C6	277	0.262	1.06605	105	0.4291	1.07708	75	0.9961	1.00051	33	0.1058	1.31781
		C6DC	277	0.2454	0.933157	105	0.1202	0.860268	75	0.7715	1.03188	33	0.7474	0.947986
		C8	277	0.449	1.04426	105	0.8397	0.981495	75	0.5773	1.06096	33	0.678	1.06946
		C8/C2	277	0.04184	0.891086	105	0.3642	0.921047	75	0.6964	0.959848	33	0.08115	0.756483
		CAH	277	0.0217	1.14969	105	0.1737	0.875633	75	0.6677	0.953745	33	0.2728	0.832406
		Cit	277	0.3557	1.05366	105	0.321	1.09528	75	0.4765	0.927993	33	0.3112	1.17754
		GALT	277	0.2491	1.06761	105	0.7579	0.972183	75	0.426	1.08723	33	0.4364	1.13204
		Leu	277	0.04305	1.1243	105	0.5286	0.943239	75	0.5964	1.05797	33	0.1629	1.26246
		Met	277	0.003404	1.18282	105	0.7094	0.966758	75	0.7741	1.03084	33	0.5433	1.10357
		Phe	276	5.201e-06	1.31716	105	0.7157	1.03461	75	0.3329	1.10919	33	0.08378	1.34555
		Phe/Tyr	277	7.383e-10	1.4378	105	0.06955	1.18005	75	0.48	1.07696	33	0.6234	1.08093
		T4	277	0.05491	0.889509	105	0.01086	0.777893	75	0.2481	0.879589	33	0.7069	0.940704
		Tyr	277	1.378e-05	0.779162	105	0.02519	0.816464	75	0.8408	0.979016	33	0.6687	1.0704
		Val	277	0.3129	1.05899	105	0.1021	0.858975	75	0.8061	1.02638	33	0.5323	1.10619
	Reduction defects of the lower limbs	C0	122	0.4521	1.06607	43	0.1009	1.26835	26	0.6785	0.928418	5	0.6534	0.830809
		C0/(C16+C18)	122	0.5233	1.05687	43	0.1788	1.21327	26	0.358	1.18173	5	0.2158	0.575294
		C10	122	0.9216	1.00841	43	0.934	1.01169	26	0.9143	1.0196	5	0.4538	1.36194
		C10:1	122	0.0896	1.15627	43	0.4888	0.904784	26	0.4748	1.14241	5	0.817	0.908009
		C14	122	0.3748	0.928349	43	0.8452	1.02831	26	0.3955	0.859957	5	0.3875	1.46892
		C14:1	122	0.4249	0.93369	43	0.1979	0.831951	26	0.8338	0.963158	5	0.4217	1.43184
		C14:1/C2	122	0.3106	0.917817	43	0.009416	0.685137	26	0.7337	1.06242	5	0.9226	1.04116
		C16	122	0.6571	0.963349	43	0.2879	1.16466	26	0.3403	0.843103	5	0.2668	1.68458
		C16/C2	119	0.3574	0.922922	41	0.3745	0.878664	25	0.3981	0.856024	5	0.8007	1.11596
		C16:1OH	122	0.3697	0.924867	43	0.137	1.2563	26	0.7953	0.952903	5	0.6111	1.2543
		C16OH	122	0.8598	0.984149	43	0.5076	1.1047	26	0.9478	0.987734	5	0.9898	0.993998
		C18	122	0.5954	1.04431	43	0.09471	1.27121	26	0.346	0.846219	5	0.1224	2.22742
		C18:1	122	0.5716	0.953589	43	0.07755	1.28543	26	0.4409	0.871173	5	0.04866	3.11805
		C18:1OH	122	0.3076	0.911482	43	0.8243	0.966272	26	0.3067	0.817685	5	0.348	1.50974
		C18:2OH	122	0.8617	1.02013	43	0.6671	1.08413	26	0.1409	0.605575	5	0.9894	0.992944
		C18OH	122	0.9865	1.00159	43	0.5527	0.909981	26	0.7285	0.93404	5	0.2831	1.6072
		C2	122	0.9125	0.990974	43	0.227	1.18523	26	0.8512	0.967375	5	0.3678	1.47056
		C3	122	0.6241	1.04192	43	0.7013	0.948909	26	0.2815	0.82356	5	0.7042	0.859556
		C3/C2	122	0.631	1.04102	43	0.3093	0.865812	26	0.3033	0.830112	5	0.3912	0.687821
		C4DC	122	0.7609	0.974031	43	0.593	1.07874	26	0.1073	1.34843	5	0.5746	1.28168
		C5	122	0.7682	1.02675	43	0.5214	1.09885	26	0.1228	0.741655	5	0.6129	1.26206
		C5:1	122	0.2408	1.10659	43	0.4906	0.906561	26	0.5437	0.894755	5	0.6245	0.811716
		C6	122	0.8625	0.985672	43	0.4351	1.11812	26	0.549	0.898229	5	0.1144	2.32304
		C6DC	122	0.2248	0.898977	43	0.007196	0.66006	26	0.3563	0.843798	5	0.1786	1.81872
		C8	122	0.5205	1.05511	43	0.9304	0.98776	26	0.4734	1.13923	5	0.9978	1.00113
		C8/C2	122	0.9136	1.00905	43	0.244	0.850058	26	0.7599	1.05645	5	0.9979	1.00107
		CAH	122	0.7574	0.973223	43	0.7307	0.950518	26	0.9534	0.989185	5	0.0657	0.405278
		Cit	122	0.7019	0.968834	43	0.04354	1.33715	26	0.9019	0.978406	5	0.6104	0.809737
		GALT	122	0.1291	1.13545	43	0.03506	1.3509	26	0.2965	1.20683	5	0.2143	1.73735
		Leu	122	0.2127	1.11154	43	0.9125	0.9844	26	0.05064	1.45186	5	0.287	0.636944
		Met	122	0.2625	1.09827	43	0.8713	1.02302	26	0.8915	0.975757	5	0.4838	0.757388
		Phe	122	0.1149	1.14523	43	0.1688	1.22147	26	0.03551	1.50055	5	0.06519	0.410099
		Phe/Tyr	122	0.0007973	1.32988	43	0.001078	1.64128	26	0.2102	1.25428	5	0.2265	0.595188
		T4	122	0.5545	1.05372	43	0.05535	0.754954	26	0.2722	1.22879	5	0.1194	0.367498
		Tyr	122	0.004418	0.788175	43	0.01021	0.690758	26	0.1761	0.782469	5	0.6619	1.19613
		Val	122	0.3075	1.08955	43	0.4678	0.901874	26	0.02795	1.52732	5	0.7706	1.13578
	Craniosynostosis	C0	419	0.6487	1.02134	152	0.07156	1.15132	244	0.851	0.988835	98	0.567	1.05607
		C0/(C16+C18)	419	0.6819	1.01924	152	0.5591	0.955804	244	0.3878	0.949298	98	0.767	1.02822
		C10	419	0.3462	0.957276	152	0.617	1.03908	244	0.1997	1.08068	98	0.8479	1.01822
		C10:1	419	0.4742	1.03482	152	0.4478	1.06239	244	0.7122	1.02305	98	0.6172	1.05055
		C14	419	0.128	0.93273	152	0.08745	1.14536	244	0.4432	0.955567	98	0.2725	1.11214
		C14:1	419	0.5531	0.973027	152	0.2292	1.09888	244	0.5687	1.03476	98	0.03842	1.22489
		C14:1/C2	419	0.9814	0.998929	152	0.6754	1.0322	244	0.1582	1.08869	98	0.1807	1.13449
		C16	419	0.6626	0.980193	152	0.009775	1.23276	244	0.9296	1.00527	98	0.3754	1.09005
		C16/C2	402	0.136	1.07318	141	0.3436	1.07884	231	0.1295	1.09814	95	0.593	1.05223
		C16:1OH	419	0.1305	0.92941	152	0.2371	1.10308	244	0.8837	0.990854	98	0.4331	1.08369
		C16OH	419	0.6785	0.980085	152	0.04481	1.17983	244	0.6527	1.02871	98	0.0818	1.19014
		C18	419	0.07538	0.922199	152	0.1215	1.1291	244	0.1806	0.924036	98	0.4908	1.06784
		C18:1	419	0.2437	0.94779	152	0.1441	1.12178	244	0.4587	0.956891	98	0.8012	1.02435
		C18:1OH	419	0.1452	0.931166	152	0.04945	1.17285	244	0.3931	1.05463	98	0.3601	1.09515
		C18:2OH	419	0.8008	1.01628	152	0.6666	1.04554	244	0.4441	0.935615	98	0.3753	0.885247
		C18OH	419	0.07295	0.912606	152	0.1431	1.12783	244	0.4655	0.953586	98	0.232	1.12759
		C2	419	0.4009	0.962365	152	0.03095	1.18255	244	0.6702	0.975207	98	0.9827	1.00205
		C3	419	0.5477	1.02821	152	0.0929	1.13408	244	0.711	0.978156	98	0.3205	1.09605
		C3/C2	419	0.223	1.05794	152	0.7697	0.977665	244	0.9334	0.995031	98	0.765	1.02863
		C4DC	419	0.4273	0.963485	152	0.3642	1.07413	244	0.5294	0.962631	98	0.9447	0.993339
		C5	419	0.4392	0.963467	152	0.2642	1.09251	244	0.1178	0.907078	98	0.6469	0.956872
		C5:1	419	0.9668	0.998037	152	0.1629	1.11548	244	0.7681	0.982262	98	0.7675	0.972438
		C6	419	0.7652	0.986279	152	0.3885	1.06978	244	0.8143	1.01413	98	0.3624	0.917084
		C6DC	419	0.7315	1.01623	152	0.03569	1.18043	244	0.0405	1.13299	98	0.4137	1.08192
		C8	419	0.6336	0.978113	152	0.1558	1.11727	244	0.4408	1.04753	98	0.7245	0.967222
		C8/C2	419	0.727	0.983997	152	0.3322	1.07741	244	0.3237	1.06114	98	0.6565	0.958989
		CAH	419	0.3902	1.04208	152	0.2353	1.10124	244	0.4542	0.954773	98	0.2441	1.12277
		Cit	419	0.01799	0.896619	152	0.7256	0.973769	244	0.1007	0.906957	98	0.5142	0.941029
		GALT	419	0.9533	0.997308	152	0.7582	1.02359	244	0.561	0.966074	98	0.4262	1.07727
		Leu	419	0.1027	0.927491	152	0.9071	1.00912	244	0.01321	0.861789	98	0.4854	0.935845
		Met	419	0.09955	0.926053	152	0.1769	0.9015	244	0.002163	0.828471	98	0.5056	0.939253
		Phe	419	0.04426	0.910565	152	0.6	0.960249	244	0.0009161	0.817442	98	0.23	0.891517
		Phe/Tyr	419	0.01708	1.11698	152	0.5013	1.05243	244	0.859	0.989461	98	0.8926	1.01282
		T4	419	0.001028	0.853953	152	0.7845	0.978729	244	0.8184	0.986068	98	0.8919	1.01311
		Tyr	419	0.004346	0.875274	152	0.2018	0.907399	244	0.7147	0.978285	98	0.2365	0.893911
		Val	419	0.705	0.982667	152	0.2198	0.910758	244	0.05733	0.891955	98	0.157	0.875618
	Diaphragmatic hernia	C0	137	0.9446	1.00563	44	0.4523	0.898919	37	0.7043	0.943695	20	0.3419	0.816039
		C0/(C16+C18)	137	1.814e-06	1.52554	44	0.0007982	1.74206	37	0.1744	1.24494	20	0.1432	1.38496
		C10	137	6.941e-20	0.35187	44	3.937e-08	0.284752	37	1.437e-05	0.425083	20	0.00037	0.345794
		C10:1	137	0.006197	0.804251	44	0.01391	0.70063	37	0.00946	0.670726	20	0.0515	0.653065
		C14	137	2.469e-13	0.503972	44	3.46e-06	0.439118	37	0.1336	0.795791	20	0.002692	0.462788
		C14:1	137	1.566e-16	0.419329	44	7.567e-07	0.397956	37	0.003295	0.608849	20	0.001319	0.422487
		C14:1/C2	137	2.438e-11	0.538289	44	0.0008882	0.598928	37	0.09641	0.772257	20	0.006668	0.521221
		C16	137	5.475e-07	0.645336	44	6.437e-05	0.496575	37	0.3297	0.861254	20	0.01398	0.539799
		C16/C2	130	0.1604	0.889196	41	0.05214	0.737807	35	0.3215	1.16936	20	0.6896	0.918597
		C16:1OH	137	0.001169	0.760345	44	0.006316	0.654403	37	0.8529	1.0295	20	0.3918	0.822081
		C16OH	137	2.938e-07	0.617303	44	0.00389	0.610827	37	0.9222	1.0159	20	0.1367	0.701183
		C18	137	0.02183	0.835291	44	0.02321	0.712444	37	0.6683	1.06499	20	0.6383	0.905535
		C18:1	137	2.475e-13	0.49399	44	4.184e-06	0.426201	37	0.002397	0.601009	20	0.01083	0.532926
		C18:1OH	137	1.621e-08	0.560921	44	0.0001681	0.478142	37	0.07028	0.7285	20	0.02977	0.544405
		C18:2OH	137	0.8392	0.978048	44	0.038	0.606324	37	0.461	0.849624	20	0.8689	1.04717
		C18OH	137	3.723e-08	0.548547	44	0.00317	0.577138	37	0.08155	0.725027	20	0.02004	0.499056
		C2	137	1.83e-07	0.643891	44	0.01109	0.689297	37	0.1549	0.807279	20	0.02367	0.595053
		C3	137	0.7791	0.977949	44	0.6449	1.06535	37	0.4961	0.902661	20	0.6728	0.917371
		C3/C2	137	5.087e-07	1.53407	44	0.01014	1.46987	37	0.06868	1.329	20	0.02389	1.64112
		C4DC	137	0.0006554	0.747816	44	0.09084	0.774689	37	0.338	0.859388	20	0.09873	0.692044
		C5	137	1.586e-05	1.47292	44	0.0007146	1.76893	37	0.06748	1.3578	20	0.03538	1.64438
		C5:1	137	0.72	1.02966	44	0.3118	0.865206	37	0.3768	1.1467	20	0.4823	1.15848
		C6	137	3.708e-05	0.710979	44	0.001346	0.612998	37	0.2416	0.8376	20	0.02357	0.590332
		C6DC	137	1.373e-17	0.368137	44	2.391e-07	0.331263	37	0.0006523	0.530893	20	0.0003368	0.318266
		C8	137	1.678e-06	0.676396	44	0.0111	0.692576	37	0.03274	0.724727	20	0.008999	0.550632
		C8/C2	137	0.2305	0.910445	44	0.7718	1.04116	37	0.5519	0.916064	20	0.5105	0.874958
		CAH	137	0.01228	1.24086	44	0.0002539	1.96234	37	0.03774	1.42811	20	0.1933	1.34284
		Cit	137	3.987e-06	1.47425	44	0.08489	1.27394	37	0.1261	1.26175	20	0.4966	1.14886
		GALT	137	0.2998	1.08549	44	0.867	0.977035	37	0.8188	1.0348	20	0.2082	1.30149
		Leu	137	1.03e-07	1.60407	44	0.0003094	1.8271	37	0.07696	1.32312	20	0.0663	1.51081
		Met	137	1.594e-07	1.57455	44	0.01725	1.43426	37	0.2992	1.16888	20	0.1038	1.43422
		Phe	137	1.481e-13	2.12322	44	2.521e-05	2.18325	37	0.0007373	1.84031	20	0.006291	2.00882
		Phe/Tyr	137	1.002e-21	3.1521	44	7.154e-08	3.53275	37	5.336e-06	2.42545	20	0.0003807	2.92544
		T4	137	7.339e-22	0.206851	44	3.6e-07	0.308018	37	5.137e-05	0.431898	20	0.0002354	0.278016
		Tyr	137	2.308e-12	0.537708	44	3.745e-07	0.407975	37	0.0001342	0.528527	20	0.007806	0.54733
		Val	137	1.271e-08	1.65642	44	0.000164	1.86183	37	0.04487	1.37318	20	0.01438	1.77303
	Omphalocele	C0	84	0.09466	1.18812	41	0.006213	1.53893	11	0.9177	1.02929	6	0.3071	1.49055
		C0/(C16+C18)	84	3.591e-07	1.84065	41	1.107e-05	2.34714	11	0.2422	1.41959	6	0.08	2.22583
		C10	84	2.381e-15	0.176766	41	3.249e-08	0.171252	11	0.003856	0.211631	6	0.1787	0.561241
		C10:1	84	1.35e-06	0.594602	41	0.0003286	0.566783	11	0.005343	0.353816	6	0.1287	0.510719
		C14	84	6.783e-10	0.472141	41	4.538e-06	0.433085	11	0.03818	0.524138	6	0.8763	0.941891
		C14:1	84	6.869e-13	0.350334	41	4.673e-08	0.274016	11	0.007617	0.339251	6	0.1686	0.555631
		C14:1/C2	84	7.902e-12	0.387068	41	2.311e-07	0.319952	11	0.005068	0.157035	6	0.267	0.646329
		C16	84	0.001879	0.719078	41	0.001325	0.580234	11	0.4405	0.804452	6	0.2142	0.586634
		C16/C2	79	0.04685	0.8072	39	0.0008692	0.56978	10	0.02033	0.415998	6	0.2987	0.664436
		C16:1OH	84	0.004191	0.735278	41	0.004899	0.63468	11	0.3095	0.743303	6	0.2548	0.612116
		C16OH	84	3.019e-09	0.449531	41	1.391e-05	0.409932	11	0.01144	0.361658	6	0.7702	1.1236
		C18	84	0.6204	0.952579	41	0.7434	0.952898	11	0.43	1.24162	6	0.8165	1.09097
		C18:1	84	1.628e-05	0.621415	41	0.0002961	0.539542	11	0.06283	0.556022	6	0.8493	1.07392
		C18:1OH	84	4.702e-05	0.599028	41	0.0002625	0.474687	11	0.1595	0.620066	6	0.7506	0.876677
		C18:2OH	84	0.007468	1.3802	41	0.4344	0.850512	11	0.6409	0.829683	6	0.8355	1.10857
		C18OH	84	1.238e-05	0.549333	41	1.763e-05	0.365917	11	0.008654	0.282678	6	0.7712	1.1237
		C2	84	0.03372	0.807837	41	0.2042	0.831103	11	0.6623	0.888487	6	0.8348	0.925076
		C3	84	0.01482	1.2876	41	0.0004077	1.75881	11	0.6564	1.13229	6	0.6617	1.16996
		C3/C2	84	3.459e-05	1.57683	41	9.745e-06	2.27065	11	0.8209	1.06432	6	0.3177	1.48922
		C4DC	84	0.0006241	0.68362	41	0.4371	0.887894	11	0.9285	1.02612	6	0.4303	1.35892
		C5	84	2.576e-09	2.17592	41	9.623e-06	2.35701	11	0.0905	1.73772	6	0.6244	1.21234
		C5:1	84	0.2443	1.12916	41	0.3693	0.876863	11	0.7548	1.09271	6	0.9569	0.979521
		C6	84	2.911e-07	0.557847	41	0.0007498	0.583614	11	0.06844	0.571125	6	0.1094	0.468959
		C6DC	84	8.681e-14	0.264511	41	2.964e-07	0.0804245	11	0.8958	9.74432e-06	6	0.04328	0.328013
		C8	84	0.0007295	0.707768	41	0.004858	0.654104	11	0.026	0.504909	6	0.1003	0.468304
		C8/C2	84	0.6454	0.955274	41	0.0789	0.773947	11	0.09047	0.614717	6	0.09256	0.458742
		CAH	84	4.621e-08	2.02477	41	5.673e-05	2.25853	11	0.09893	1.74881	6	0.2566	0.620911
		Cit	84	0.004421	1.34292	41	0.6484	1.06634	11	0.3759	1.2801	6	0.03805	0.264871
		GALT	84	0.4311	0.923689	41	0.4952	0.906399	11	0.2903	1.34748	6	0.1093	0.481688
		Leu	84	2.975e-07	1.84027	41	0.0003518	1.84085	11	0.01287	2.7369	6	0.7913	1.10752
		Met	84	4.953e-05	1.56078	41	0.01034	1.49389	11	0.1377	1.55509	6	0.4136	0.733775
		Phe	84	1.267e-10	2.44346	41	0.0001289	1.99532	11	0.01374	2.72219	6	0.1421	0.537674
		Phe/Tyr	84	5.264e-15	4.71179	41	1.573e-07	3.59226	11	0.005323	6.38737	6	0.7035	1.15193
		T4	84	1.875e-09	0.441755	41	7.422e-07	0.305525	11	0.08316	0.552605	6	0.2289	0.609407
		Tyr	84	3.61e-14	0.344223	41	7.012e-06	0.4618	11	0.02178	0.469422	6	0.2583	0.640628
		Val	84	1.742e-07	1.84857	41	0.0007258	1.73205	11	0.04145	1.9581	6	0.6177	0.82841
	Gastroschisis	C0	385	6.516e-05	1.25726	141	0.0008224	1.36811	249	0.000418	1.27061	99	0.3172	1.1116
		C0/(C16+C18)	385	2.334e-23	2.20346	141	5.566e-12	2.63328	249	2.846e-18	2.36186	99	1.39e-07	2.23864
		C10	385	8.84e-42	0.149773	141	4.342e-17	0.151655	249	2.145e-30	0.137933	99	1.249e-11	0.1345
		C10:1	385	0.1469	0.923632	141	0.006806	0.783932	249	0.3544	0.942071	99	0.0002146	0.671033
		C14	385	4.907e-35	0.356931	141	1.182e-17	0.226879	249	4.067e-25	0.362805	99	5.396e-12	0.230733
		C14:1	385	2.727e-38	0.244489	141	6.501e-17	0.142843	249	8.22e-28	0.240579	99	5.964e-11	0.104785
		C14:1/C2	385	1.869e-36	0.324609	141	4.289e-17	0.274779	249	3.575e-25	0.347179	99	3.549e-12	0.258039
		C16	385	2.709e-17	0.557259	141	8.879e-10	0.458624	249	1.36e-14	0.51851	99	4.729e-06	0.519548
		C16/C2	365	1.875e-09	0.677095	131	3.831e-06	0.603424	236	2.127e-08	0.642941	90	0.01914	0.748734
		C16:1OH	385	2.154e-10	0.672457	141	6.25e-06	0.629278	249	3.171e-07	0.690271	99	3.784e-05	0.604125
		C16OH	385	1.38e-18	0.516073	141	2.346e-10	0.444778	249	6.127e-12	0.553953	99	4.965e-09	0.367122
		C18	385	2.727e-07	0.742402	141	7.072e-05	0.676539	249	1.389e-05	0.745673	99	8.956e-05	0.626443
		C18:1	385	1.209e-24	0.492305	141	3.637e-11	0.440168	249	2.163e-18	0.483698	99	1.233e-07	0.467315
		C18:1OH	385	2.624e-19	0.496677	141	4.264e-09	0.457659	249	1.074e-13	0.502095	99	7.4e-08	0.409262
		C18:2OH	385	6.536e-07	1.41132	141	0.01738	1.29711	249	5.402e-05	1.37837	99	0.07759	1.26536
		C18OH	385	3.407e-18	0.473549	141	1.106e-10	0.365733	249	2.559e-14	0.448027	99	6.063e-07	0.43193
		C2	385	2.206e-08	0.720236	141	0.0001022	0.690442	249	2.859e-06	0.727485	99	1.475e-05	0.599863
		C3	385	1.559e-19	1.76589	141	4.329e-06	1.55361	249	2.214e-15	1.80873	99	0.0001411	1.51789
		C3/C2	385	2.664e-41	3.19234	141	2.329e-14	2.60613	249	2.053e-29	3.0918	99	9.439e-12	2.95692
		C4DC	385	8.217e-22	0.508	141	5.853e-12	0.428009	249	2.444e-17	0.490102	99	1.171e-07	0.482886
		C5	385	1.974e-32	3.20839	141	3.521e-13	3.18248	249	1.062e-23	3.2195	99	1.05e-08	2.64991
		C5:1	385	0.0001218	1.25363	141	0.04015	1.21927	249	0.002395	1.23313	99	0.3132	1.11509
		C6	385	1.219e-15	0.613661	141	5.116e-08	0.580253	249	1.504e-12	0.600226	99	1.209e-07	0.506999
		C6DC	385	2.831e-17	0.558948	141	8.678e-12	0.429077	249	2.364e-16	0.481289	99	9.441e-06	0.562472
		C8	385	0.148	0.922354	141	0.04396	0.833554	249	0.3006	0.934441	99	0.017	0.772198
		C8/C2	385	0.02744	1.13362	141	0.4851	1.0642	249	0.02327	1.1639	99	0.6837	1.04317
		CAH	385	0.004911	0.854062	141	0.001752	0.749805	249	0.003361	0.823073	99	8.432e-05	0.643467
		Cit	385	2.945e-13	1.543	141	1.943e-08	1.74134	249	9.698e-09	1.49132	99	5.096e-06	1.69317
		GALT	385	0.02123	0.877333	141	0.08607	0.851704	249	0.03977	0.871627	99	0.3721	0.907982
		Leu	385	2.526e-30	2.35162	141	3e-12	2.32391	249	6.832e-21	2.29124	99	7.004e-09	2.23043
		Met	385	5.001e-21	1.84387	141	7.407e-07	1.64756	249	1.591e-14	1.79208	99	4.882e-05	1.60187
		Phe	385	3.969e-22	1.96231	141	7.409e-10	2.02452	249	3.299e-16	1.99006	99	8.122e-07	1.88593
		Phe/Tyr	385	1.542e-43	12.4086	141	1.17e-14	11.3577	249	3.917e-27	17.3996	99	8.627e-13	5.77941
		T4	385	6.525e-36	0.23937	141	3.464e-15	0.231192	249	1.07e-26	0.208589	99	2.253e-11	0.249666
		Tyr	385	6.854e-56	0.207769	141	3.32e-20	0.277563	249	4.419e-41	0.21742	99	2.017e-15	0.263719
		Val	385	1.574e-32	2.48755	141	8.035e-15	2.70456	249	2.116e-23	2.48283	99	2.76e-10	2.55119
Oral Clefts	Cleft palate alone	C0	427	0.01537	1.1196	188	0.0499	1.14783	224	0.4638	1.04671	83	0.1744	1.15026
		C0/(C16+C18)	427	0.01135	1.12658	188	0.05145	1.14945	224	0.7771	1.01785	83	0.8524	1.0192
		C10	427	0.0002573	0.842141	188	0.05974	0.876054	224	0.119	0.906452	83	0.4746	0.929401
		C10:1	427	0.4063	1.03985	188	0.6507	0.968149	224	0.6665	1.02808	83	0.9164	1.0111
		C14	427	0.4621	0.966901	188	0.1327	0.898411	224	0.982	1.00139	83	0.2852	1.11763
		C14:1	427	0.05233	0.913887	188	0.08631	0.886236	224	0.3874	0.947701	83	0.8973	0.986849
		C14:1/C2	427	0.0001228	0.836486	188	0.1548	0.906349	224	0.1154	0.906718	83	0.07634	0.835373
		C16	427	0.6998	0.982441	188	0.6753	0.969898	224	0.9955	1.00035	83	0.1922	1.1462
		C16/C2	403	0.4336	0.963184	179	0.1423	0.898448	209	0.5433	0.961607	80	0.1892	0.871737
		C16:1OH	427	0.01595	0.89013	188	0.0995	0.883504	224	0.368	0.942994	83	0.8212	0.975513
		C16OH	427	0.00414	0.867231	188	0.2192	0.910788	224	0.08755	0.892903	83	0.503	0.929024
		C18	427	0.945	1.00311	188	0.4271	0.94534	224	0.6366	1.02917	83	0.1209	1.17417
		C18:1	427	0.2863	1.05014	188	0.6193	0.965537	224	0.3193	1.06334	83	0.03689	1.24153
		C18:1OH	427	0.007575	0.874309	188	0.2933	0.922183	224	0.06705	0.884374	83	0.8814	0.983572
		C18:2OH	427	0.5597	1.03717	188	0.4221	1.07704	224	0.887	0.987668	83	0.3912	1.12064
		C18OH	427	0.1705	0.932022	188	0.6559	0.96584	224	0.3297	0.935514	83	0.7283	0.961584
		C2	427	0.4014	1.03902	188	0.3207	1.07157	224	0.2962	1.0665	83	0.05032	1.22233
		C3	427	0.3613	1.04298	188	0.0004517	1.27743	224	0.2059	1.08179	83	0.166	1.14751
		C3/C2	427	0.4912	1.03218	188	0.00799	1.20693	224	0.5774	1.03514	83	0.815	1.02408
		C4DC	427	0.4675	0.966482	188	0.01199	0.831903	224	0.492	0.957731	83	0.07796	1.2021
		C5	427	5.523e-05	1.22047	188	0.0003557	1.30921	224	0.7654	1.0195	83	0.1277	1.17612
		C5:1	427	0.1005	1.08078	188	0.06864	1.13908	224	0.3429	1.06178	83	0.6756	1.0439
		C6	427	0.6441	0.978932	188	0.7828	0.980766	224	0.4614	0.955112	83	0.6522	1.04737
		C6DC	427	0.01231	0.88747	188	0.0006164	0.777891	224	0.7263	1.02236	83	0.06932	0.825537
		C8	427	0.3719	0.959763	188	0.6864	0.972092	224	0.04406	0.88197	83	0.8052	1.02569
		C8/C2	427	0.06332	0.91833	188	0.634	0.967801	224	0.01069	0.852234	83	0.5504	0.941333
		CAH	427	0.001499	1.16613	188	0.3076	1.07885	224	0.2948	1.06959	83	0.6863	0.957751
		Cit	427	0.771	0.986824	188	0.2099	1.0907	224	0.7813	1.01721	83	0.6926	0.961033
		GALT	427	0.4527	0.966061	188	0.5631	1.04109	224	0.7881	0.983488	83	0.4329	1.08251
		Leu	427	0.4385	1.03631	188	0.3512	1.06781	224	0.08584	0.898757	83	0.08764	1.19558
		Met	427	0.006218	1.13501	188	0.2645	1.07981	224	0.94	1.0047	83	0.01048	1.3077
		Phe	427	0.002329	1.15356	188	0.0006086	1.28134	224	0.8845	1.00908	83	0.01034	1.31354
		Phe/Tyr	427	1.231e-19	1.55979	188	5.054e-10	1.58149	224	1.246e-06	1.36446	83	0.0008676	1.41625
		T4	427	4.193e-06	0.797115	188	4.585e-05	0.73679	224	0.6144	0.968159	83	0.2126	0.877442
		Tyr	427	7.606e-13	0.710737	188	5.157e-06	0.725916	224	1.573e-05	0.758017	83	0.06197	0.828297
		Val	427	0.4934	0.968926	188	0.7127	1.02586	224	0.01517	0.858428	83	0.7424	0.967188
	Cleft lip (with or without cleft palate)	C0	702	0.1192	1.05952	307	0.3128	1.05886	488	0.9922	1.00043	187	0.433	0.946001
		C0/(C16+C18)	702	0.0003801	1.14327	307	0.09514	1.09876	488	0.7136	1.01621	187	0.8233	0.984596
		C10	702	7.28e-06	0.845612	307	0.07008	0.903587	488	0.5794	0.976106	187	0.3587	0.938366
		C10:1	702	0.6092	1.01938	307	0.2012	0.929305	488	0.3388	1.04338	187	0.2891	1.07983
		C14	702	0.005032	0.902228	307	0.1409	0.919627	488	0.343	0.960199	187	0.3291	0.932848
		C14:1	702	0.0008708	0.883127	307	0.00712	0.857764	488	0.436	0.966671	187	0.07191	0.881004
		C14:1/C2	702	0.003859	0.89848	307	0.004117	0.852815	488	0.4549	0.968162	187	0.7246	0.97605
		C16	702	0.03216	0.924423	307	0.09425	0.907914	488	0.5053	0.971774	187	0.3361	0.933919
		C16/C2	672	0.04678	0.927308	296	0.02006	0.875028	469	0.6519	0.980148	178	0.981	0.998312
		C16:1OH	702	0.001055	0.881263	307	0.001346	0.824778	488	0.2121	0.945103	187	0.05519	0.866437
		C16OH	702	0.0004044	0.869235	307	0.02183	0.870366	488	0.1243	0.931774	187	0.3676	0.93513
		C18	702	0.1185	0.945232	307	0.1384	0.919905	488	0.5576	0.975414	187	0.8506	1.01325
		C18:1	702	0.3413	0.965654	307	0.7735	0.983844	488	0.4417	0.967378	187	0.1793	1.09897
		C18:1OH	702	0.004454	0.893235	307	0.0812	0.898597	488	0.6886	0.981896	187	0.08849	0.877061
		C18:2OH	702	0.3444	1.04847	307	0.6673	1.03307	488	0.4303	1.04745	187	0.8902	0.98677
		C18OH	702	0.0003489	0.86144	307	0.1422	0.912974	488	0.1063	0.92587	187	0.1111	0.88313
		C2	702	0.8025	0.990962	307	0.6163	1.02837	488	0.4963	0.971448	187	0.3977	0.94267
		C3	702	0.2826	1.04019	307	0.1347	1.08544	488	0.1396	1.06576	187	0.1863	0.913956
		C3/C2	702	0.09785	1.06289	307	0.3752	1.05069	488	0.05104	1.08837	187	0.1456	0.903404
		C4DC	702	0.2171	0.954947	307	0.2902	0.941589	488	0.8776	1.00675	187	0.945	0.995133
		C5	702	0.3584	1.03593	307	0.791	1.01535	488	0.6164	1.02278	187	0.108	0.890396
		C5:1	702	0.4648	0.972917	307	0.535	0.965711	488	0.9035	1.00533	187	0.1677	0.907774
		C6	702	0.002891	0.895472	307	0.124	0.917079	488	0.2001	0.945968	187	0.08322	0.884405
		C6DC	702	0.06526	0.93296	307	0.0009603	0.8266	488	0.9958	1.00023	187	0.6954	1.0283
		C8	702	0.0119	0.911373	307	0.5277	0.965189	488	0.4673	0.96892	187	0.6503	0.968985
		C8/C2	702	0.0383	0.926804	307	0.5052	0.963912	488	0.8309	0.990815	187	0.9539	1.00397
		CAH	702	0.1494	0.946346	307	0.1563	0.920468	488	0.08458	0.925527	187	0.1632	0.903376
		Cit	702	0.06989	0.93604	307	0.2974	0.944193	488	0.538	0.973901	187	0.03836	0.866766
		GALT	702	0.1302	1.05704	307	0.5492	1.03364	488	0.3098	1.04467	187	0.428	1.05589
		Leu	702	0.02535	0.920845	307	0.5884	0.970298	488	0.02429	0.906955	187	0.01579	0.843982
		Met	702	0.4659	0.973589	307	0.9548	0.996878	488	0.5251	1.02802	187	0.001767	0.80423
		Phe	702	0.5654	0.978876	307	0.5603	1.03322	488	0.7638	0.987023	187	0.0001772	0.764585
		Phe/Tyr	702	1.212e-22	1.45845	307	2.231e-06	1.30726	488	4.856e-09	1.29451	187	9.204e-05	1.31863
		T4	702	1.12e-05	0.844261	307	0.01174	0.865278	488	0.003208	0.876207	187	0.298	1.07637
		Tyr	702	4.385e-22	0.689991	307	4.798e-05	0.796344	488	3.894e-09	0.770647	187	4.699e-08	0.67429
		Val	702	0.1184	0.944092	307	0.161	0.92585	488	0.04475	0.916686	187	0.02146	0.8521
Respiratory	Choanal atresia/stenosis	C0	89	0.192	1.13918	36	0.8915	0.979082	27	0.8499	1.03384	8	0.2829	0.684332
		C0/(C16+C18)	89	0.115	1.17554	36	0.1154	1.28893	27	0.5036	0.887516	8	0.03888	0.433687
		C10	89	3.156e-08	0.531421	36	0.04072	0.719321	27	0.08192	0.730048	8	0.7923	1.0883
		C10:1	89	0.06051	0.833309	36	0.5152	1.10805	27	0.2662	0.819019	8	0.446	1.30172
		C14	89	0.00485	0.755579	36	0.03999	0.714632	27	0.7499	1.05695	8	0.4494	1.291
		C14:1	89	1.142e-05	0.622704	36	0.06763	0.748357	27	0.822	0.961408	8	0.9823	0.992798
		C14:1/C2	89	0.0004636	0.697385	36	0.069	0.753619	27	0.8801	1.02671	8	0.9164	0.967813
		C16	89	0.5533	0.943662	36	0.3546	0.861463	27	0.5709	1.10431	8	0.04387	2.20022
		C16/C2	84	0.2043	1.1387	34	0.3666	0.862531	24	0.2844	1.22446	7	0.1302	1.81582
		C16:1OH	89	0.0002511	0.679814	36	0.06456	0.731107	27	0.2818	0.81971	8	0.3567	1.39045
		C16OH	89	0.0009044	0.690893	36	0.6146	0.920086	27	0.02354	0.638111	8	0.06928	1.98405
		C18	89	0.1543	0.872165	36	0.4148	0.879357	27	0.3413	1.18115	8	0.04807	2.13961
		C18:1	89	0.6038	0.950493	36	0.8999	0.980577	27	0.05728	1.4167	8	0.01695	3.05645
		C18:1OH	89	0.0004458	0.662119	36	0.3423	0.847835	27	0.673	0.924233	8	0.4387	1.30226
		C18:2OH	89	0.7456	1.04317	36	0.1297	1.32291	27	0.9626	1.01138	8	0.4395	1.35396
		C18OH	89	0.002338	0.692202	36	0.5506	0.901127	27	0.5656	1.11392	8	0.8059	0.915152
		C2	89	0.04927	0.825609	36	0.2602	0.839486	27	0.7795	0.952684	8	0.8873	1.04684
		C3	89	0.1208	1.1658	36	0.7706	1.04422	27	0.1972	1.2598	8	0.6409	1.15684
		C3/C2	89	0.007884	1.30765	36	0.2615	1.19109	27	0.06497	1.40465	8	0.8165	0.928223
		C4DC	89	0.06584	0.827856	36	0.0004209	0.505912	27	0.05664	0.698352	8	0.4756	1.26528
		C5	89	3.09e-05	1.60251	36	0.01192	1.54837	27	0.1699	1.29124	8	0.5108	1.24872
		C5:1	89	0.955	0.994366	36	0.2133	0.822382	27	0.8857	0.974753	8	0.1779	0.622854
		C6	89	0.009704	0.772363	36	0.971	1.00568	27	0.2008	0.796076	8	0.3141	1.41262
		C6DC	89	4.093e-09	0.478282	36	0.02142	0.681538	27	0.07731	0.719995	8	0.5638	1.2118
		C8	89	0.007549	0.770465	36	0.7686	0.955289	27	0.5767	0.906895	8	0.1844	0.633416
		C8/C2	89	0.2017	0.884992	36	0.7828	0.959114	27	0.225	0.808004	8	0.293	0.707304
		CAH	89	0.04251	1.24162	36	0.2405	1.21711	27	0.8359	1.03855	8	0.953	0.980407
		Cit	89	0.5195	0.939821	36	0.2294	1.2033	27	0.4556	1.13951	8	0.5644	0.828935
		GALT	89	0.005405	0.755959	36	0.07499	0.752614	27	0.0002038	0.432153	8	0.4573	0.782505
		Leu	89	5.218e-05	1.54843	36	0.4697	0.892895	27	0.3718	1.17	8	0.5212	1.2386
		Met	89	0.02796	1.24119	36	0.9273	1.01388	27	0.2606	0.818599	8	0.8629	0.945958
		Phe	89	0.0001378	1.5043	36	0.7877	0.958552	27	0.2992	1.20354	8	0.8012	1.08623
		Phe/Tyr	89	4.556e-12	2.37497	36	0.000558	1.80082	27	0.7621	0.948633	8	0.4668	1.26503
		T4	89	2.099e-08	0.495924	36	0.0004956	0.530464	27	0.05882	0.697612	8	0.6785	0.875011
		Tyr	89	9.555e-09	0.537666	36	0.0008712	0.578979	27	0.7813	1.05005	8	0.2673	0.690684
		Val	89	0.0001875	1.47953	36	0.8789	0.976567	27	0.1305	1.31364	8	0.9885	1.00478
	Agenesis, aplasia, or hypoplasia of the lung	C0	65	0.3261	1.13453	25	0.1317	1.39003	5	0.1498	2.36858	3	0.737	285.127
		C0/(C16+C18)	65	0.0007886	1.70955	25	0.006495	2.57404	5	0.1953	2.33704	3	0.7819	369.367
		C10	65	4.132e-05	0.54005	25	0.0162	0.550007	5	0.6058	0.00157331	3	0.986	1.01325
		C10:1	65	0.2828	0.882648	25	0.8055	1.04862	5	0.1801	0.50416	3	0.1182	19913.5
		C14	65	0.1199	0.821868	25	0.1744	0.7321	5	0.6456	1.22993	3	0.3152	2.5334
		C14:1	65	0.205	0.847302	25	0.08598	0.6903	5	0.1414	0.390103	3	0.139	2.59945
		C14:1/C2	65	0.3092	0.879201	25	0.006455	0.502755	5	0.2238	0.51358	3	0.3819	1.67439
		C16	65	0.02121	0.73345	25	0.3167	1.26076	5	0.6707	1.20947	3	0.08923	8.12191
		C16/C2	60	0.7995	0.966185	24	0.3731	0.801105	5	0.5699	1.28176	3	0.1118	4.76786
		C16:1OH	65	0.8362	0.974187	25	0.4753	1.16462	5	0.6677	1.20665	3	0.5123	111309
		C16OH	65	0.2112	0.841582	25	0.7884	1.06573	5	0.3017	0.572292	3	0.05367	33.6615
		C18	65	0.2624	0.874739	25	0.7778	1.06296	5	0.4502	1.37517	3	0.1293	4.51464
		C18:1	65	0.009693	0.710183	25	0.7282	1.07841	5	0.8989	1.05866	3	0.2658	8.76983e+16
		C18:1OH	65	0.1057	0.795007	25	0.767	0.932656	5	0.1964	0.429587	3	0.03876	7.84888
		C18:2OH	65	0.2877	1.17144	25	0.3948	1.22236	5	0.4071	1.5034	3	0.0433	42.0204
		C18OH	65	0.5373	0.914006	25	0.282	0.760582	5	0.4438	0.656861	3	0.07627	14.9619
		C2	65	0.04421	0.786953	25	0.9519	1.01228	5	0.3521	1.51666	3	0.7031	0.794735
		C3	65	0.7977	0.96896	25	0.3724	1.2032	5	0.1008	4.32319	3	0.3971	1.66799
		C3/C2	65	0.1684	1.18909	25	0.05633	1.5765	5	0.1643	2.37593	3	0.1981	3.70673
		C4DC	65	0.001205	0.610481	25	0.2688	0.765527	5	0.8136	1.12973	3	0.8395	0.839717
		C5	65	0.002463	1.61716	25	0.006279	2.82681	5	0.1227	4.0708	3	0.7871	291.939
		C5:1	65	0.09297	1.24085	25	0.2042	0.768137	5	0.0733	5.85109	3	0.7041	1132.68
		C6	65	0.3405	0.892523	25	0.405	0.839357	5	0.4848	1.37323	3	0.5666	0.709326
		C6DC	65	0.2933	0.865194	25	0.1711	0.736751	5	0.8559	1.09746	3	0.3884	1.63287
		C8	65	0.05451	0.799575	25	0.7725	1.06109	5	0.9435	0.971711	3	0.1212	39.5916
		C8/C2	65	0.6304	0.945652	25	0.7994	0.950766	5	0.9214	0.960578	3	0.2439	2.1843
		CAH	65	0.0006426	1.75656	25	0.1647	1.45691	5	0.3551	1.84958	3	0.7751	375.652
		Cit	65	0.007077	1.39628	25	0.1479	1.34262	5	0.05423	4.15183	3	0.1416	0.299346
		GALT	65	0.4327	0.909236	25	0.5653	1.12295	5	0.1437	2.14572	3	0.9594	0.967977
		Leu	65	0.323	1.12988	25	0.699	1.08636	5	0.3869	1.56781	3	0.3684	0.525756
		Met	65	0.3409	1.11544	25	0.563	1.12102	5	0.1237	2.18856	3	0.06829	0.145115
		Phe	65	0.002414	1.50867	25	0.0435	1.61631	5	0.1486	2.66969	3	0.679	0.699609
		Phe/Tyr	65	7.151e-09	2.41827	25	0.0004122	2.3373	5	0.4461	1.4342	3	0.4982	1.5423
		T4	65	1.731e-06	0.36818	25	0.001027	0.163467	5	0.6418	0.00168208	3	0.3305	0.340813
		Tyr	65	3.319e-05	0.593351	25	0.06017	0.695733	5	0.8745	1.06787	3	0.1727	0.416842
		Val	65	0.03729	1.30492	25	0.4431	1.17964	5	0.1692	2.44504	3	0.504	2.00879
